# Supplementary material for: Unlocking the Transcriptional Reprogramming Repertoire between Variety-Dependent Responses of Grapevine Berries to Infection by Aspergillus carbonarius
Source: Plants (Basel). 2024 Jul 25;13(15):2043. doi: 10.3390/plants13152043 (PMC11314482; doi:10.3390/plants13152043)
Supplement: Supplementary file 1 [file plants-13-02043-s001.zip]

Archive with 5 entries (5 files):
- Figure S2.jpg
- Figure S3.jpg
- Kavroumatzi_Supplementary_Figures_Plants.pdf
- Supplementary Tables_Kavroumatzi_Plants.xlsx
- Figure S1.jpg
