# Supplementary material for: Unlocking the Transcriptional Reprogramming Repertoire between Variety-Dependent Responses of Grapevine Berries to Infection by Aspergillus carbonarius
Source: Plants (Basel). 2024 Jul 25;13(15):2043. doi: 10.3390/plants13152043 (PMC11314482; doi:10.3390/plants13152043)
Supplement: Supplementary file 1 [file plants-13-02043-s001.zip › Supplementary Tables_Kavroumatzi_Plants.xlsx]

## Sheet: Table S1
Table S1: Summary of grape berries RNA-seq data
Treatments and time points	Experiment	Total high-quality reads generated	Total reads per biological condition	Reads mapped uniquely to grape genome	%
VIC-CT 1 dai	1	36069896	99526842	32354347	0.897
	2	33386220		30099775	0.9016
	3	30070726		27101722	0.9013
VIC-CT 2 dai	1	31551346	112594768	28348461	0.8985
	2	43917046		39352437	0.8961
	3	37126376		33411037	0.8999
VIC-CT 3 dai	1	35467988	108094432	31558149	0.8898
	2	38200244		34063426	0.8917
	3	34426200		30753417	0.8933
VIC-AC 1 dai	1	34288582	107396368	30728020	0.8962
	2	33967736		30391706	0.8947
	3	39140050		35091205	0.8966
VIC-AC 2 dai	1	32290126	100556972	25802211	0.7991
	2	33591258		26721797	0.7955
	3	34675588		27735706	0.7999
VIC-AC 3 dai	1	39116980	118007684	26984040	0.6898
	2	42881680		30406735	0.7091
	3	36009024		25385424	0.705
FRA-CT 1 dai	1	34029766	105551682	30109129	0.8848
	2	37356408		33122997	0.8867
	3	34165508		30492599	0.8925
FRA-CT 2 dai	1	28878442	95947088	25582371	0.8859
	2	33900562		30239896	0.892
	3	33168084		29454803	0.888
FRA-CT 3 dai	1	35511586	109506012	31502250	0.8871
	2	43468050		38201797	0.8788
	3	30526376		27154166	0.8895
FRA-AC 1 dai	1	33422836	97645726	29805428	0.8918
	2	32817056		29266418	0.8918
	3	31405834		27788962	0.8848
FRA-AC 2 dai	1	35522620	97164608	31163462	0.8773
	2	31873004		27933448	0.8764
	3	29768984		26188957	0.8797
FRA-AC 3 dai	1	30665760	90832628	24382855	0.7951
	2	29272482		22983341	0.7852
	3	30894386		24638866	0.7975
Average		3.45229e+07		2.96195e+07	0.858889
Total		1242824810		1066301360

## Sheet: Table S2
Table S2: Differentially expressed genes (DEGs) profiles of grape berries across the six comparison groups (VIC-1, VIC-2, VIC-3, FRA-1, FRA-2, FRA-3) after A. carbonarius inoculation
VIC-1								VIC-2								VIC-3								FRA-1								FRA-2								FRA-3
Gene ID	log2foldchange	pvalue	padj	Regulation	gene_description	KEGG term	GO term	Gene ID	log2foldchange	pvalue	padj	Regulation	gene_description	KEGG term	GO term	Gene ID	log2foldchange	pvalue	padj	Regulation	gene_description	KEGG term	GO term	Gene ID	log2foldchange	pvalue	padj	Regulation	gene_description	KEGG term	GO term	Gene ID	log2foldchange	pvalue	padj	Regulation	gene_description	KEGG term	GO term	Gene ID	log2foldchange	pvalue	padj	Regulation	gene_description	KEGG term	GO term
LOC100253786	-5.2647650189655	5.18722432423994e-06	0.000125473941338	DOWN	cytochrome P450 87A3%2C transcript variant X1	molecular function:oxidoreductase activity, acting on paired donors, with incorporation or reduction of molecular oxygen(GO:0016705); molecular function:heme binding(GO:0020037); molecular function:tetrapyrrole binding(GO:0046906); molecular function:iron ion binding(GO:0005506)		LOC100244290	9.6781146513988	9.61487665909625e-16	9.55499161416071e-15	UP	ethylene-responsive transcription factor ERF098	molecular function:DNA binding transcription factor activity(GO:0003700); molecular function:transcription regulator activity(GO:0140110)		LOC100265923	9.91581079348971	2.08429632962322e-42	4.05414512007934e-41	UP	crocetin glucosyltransferase%2C chloroplastic-like	molecular function:transferase activity, transferring hexosyl groups(GO:0016758); molecular function:transferase activity, transferring glycosyl groups(GO:0016757)		LOC100249594	7.30699997636494	1.38610756105827e-08	3.07987846147742e-07	UP	benzoate carboxyl methyltransferase	molecular function:transferase activity, transferring one-carbon groups(GO:0016741); molecular function:methyltransferase activity(GO:0008168)		LOC100252986	7.56581412906339	3.24399894989362e-09	1.4412202607391e-06	UP	protein DMR6-LIKE OXYGENASE 2			LOC100262882	9.89775957586349	2.11543289069398e-16	4.37436489148918e-15	UP	laccase-14-like	molecular function:copper ion binding(GO:0005507)
LOC100263656	3.80987579968908	3.6713077726396e-06	9.3671434083345e-05	UP	L-ascorbate oxidase	molecular function:copper ion binding(GO:0005507)		LOC100250119	9.67245034255588	1.12088896367309e-15	1.11061368781093e-14	UP	-	molecular function:transferase activity, transferring hexosyl groups(GO:0016758); molecular function:transferase activity, transferring glycosyl groups(GO:0016757)		LOC100263993	9.66762401436515	4.68090308850176e-16	4.53725162079762e-15	UP	protein BONZAI 3%2C transcript variant X1			LOC104882582	6.08583215623402	1.8640595199437e-05	0.000232494182052552	UP	uncharacterized LOC104882582			LOC100256330	7.01817265625199	3.07517336005001e-07	8.84021894739083e-05	UP	-			LOC100247985	9.84476017260755	2.47826357419556e-16	5.11367310947755e-15	UP	probable F-box protein At4g22030
LOC100251146	-3.61974362936628	2.68755897597108e-05	0.00052753572733259	DOWN	3-ketoacyl-CoA synthase 11	biological process:lipid metabolic process(GO:0006629); biological process:organic acid biosynthetic process(GO:0016053); biological process:carboxylic acid biosynthetic process(GO:0046394); biological process:monocarboxylic acid biosynthetic process(GO:0072330); biological process:fatty acid biosynthetic process(GO:0006633); biological process:small molecule biosynthetic process(GO:0044283); bio…	vvi04626:Plant-pathogen interaction; vvi00062:Fatty acid elongation	LOC100259767	9.64693254499961	7.15898656953073e-21	8.95051405434365e-20	UP	ethylene-responsive transcription factor 2-like	molecular function:DNA binding transcription factor activity(GO:0003700); molecular function:transcription regulator activity(GO:0140110)		LOC100242757	9.58052283934287	1.01371585882531e-67	2.78008849240211e-66	UP	pectinesterase 2	biological process:cell wall organization or biogenesis(GO:0071554); biological process:cell wall modification(GO:0042545); biological process:external encapsulating structure organization(GO:0045229); biological process:cell wall organization(GO:0071555); biological process:cellular component organization(GO:0016043); biological process:cellular component organization or biogenesis(GO:0071840); …		PR1	6.07745230431065	1.37395272466701e-05	0.000176331305572042	UP	pathogenesis-related protein		vvi04626:Plant-pathogen interaction; vvi04016:MAPK signaling pathway - plant; vvi04075:Plant hormone signal transduction	LOC100262882	6.56474964594331	7.08176615783151e-06	0.0013843436485329	UP	laccase-14-like	molecular function:copper ion binding(GO:0005507)		LOC100252625	9.62709692361937	1.69710122838473e-15	3.35612536321889e-14	UP	laccase-14-like	molecular function:copper ion binding(GO:0005507)
LOC100259767	3.46253790869783	9.62669816031925e-21	1.63002364910537e-18	UP	ethylene-responsive transcription factor 2-like	molecular function:DNA binding transcription factor activity(GO:0003700); molecular function:transcription regulator activity(GO:0140110)		LOC100259287	9.37261116754059	4.2193317463927e-15	4.05669275129024e-14	UP	laccase-15-like	molecular function:copper ion binding(GO:0005507)		LOC100247985	9.46909310105638	3.48996083541067e-15	3.26797434078565e-14	UP	probable F-box protein At4g22030			LOC100257701	5.98757880507263	2.27499985133681e-05	0.000277667005737868	UP	AAA-ATPase ASD%2C mitochondrial-like%2C transcript variant X2			LOC100247985	6.55359258737014	3.8937680418464e-06	0.000836432721780367	UP	probable F-box protein At4g22030			LOC100242381	9.41178845624884	3.4003352488575e-91	3.34520860164118e-89	UP	putative laccase-9	molecular function:copper ion binding(GO:0005507)
LOC100257180	3.42883404910279	5.82259017813899e-05	0.00102633101110561	UP	aldehyde oxidase GLOX			LOC100265939	9.32377704167106	5.76526524668717e-15	5.49572747839729e-14	UP	chaperone protein dnaJ 20%2C chloroplastic-like			LOC100262996	9.2590473766493	1.84556100117435e-14	1.67811170534587e-13	UP	-	molecular function:coenzyme binding(GO:0050662)		LOC100263022	5.81841860187537	1.09231367751769e-05	0.000143323923019125	UP	secoisolariciresinol dehydrogenase-like			LOC100249362	5.86447848709322	0.000118765210492698	0.0138191805637575	UP	laccase-15-like	molecular function:copper ion binding(GO:0005507)		LOC100264755	9.36982154268332	1.08233977377765e-14	2.05086541375631e-13	UP	lignin-forming anionic peroxidase	biological process:response to oxidative stress(GO:0006979); biological process:response to stress(GO:0006950); molecular function:heme binding(GO:0020037); molecular function:tetrapyrrole binding(GO:0046906); molecular function:peroxidase activity(GO:0004601); molecular function:oxidoreductase activity, acting on peroxide as acceptor(GO:0016684); molecular function:antioxidant activity(GO:001620…	vvi00940:Phenylpropanoid biosynthesis
LOC100258333	3.2407118418867	3.80298563626354e-17	5.22536460825293e-15	UP	ethylene-responsive transcription factor ERF098	molecular function:DNA binding transcription factor activity(GO:0003700); molecular function:transcription regulator activity(GO:0140110)		LOC100250034	9.13848686915541	4.79696225930966e-14	4.33819744764559e-13	UP	putative 12-oxophytodienoate reductase 11	molecular function:coenzyme binding(GO:0050662); molecular function:FMN binding(GO:0010181)	vvi00592:alpha-Linolenic acid metabolism	LOC100266303	9.16595794269054	3.45219744423129e-14	3.09756537608159e-13	UP	isoflavone 2'-hydroxylase	molecular function:heme binding(GO:0020037); molecular function:tetrapyrrole binding(GO:0046906); molecular function:oxidoreductase activity, acting on paired donors, with incorporation or reduction of molecular oxygen(GO:0016705); molecular function:iron ion binding(GO:0005506)	vvi00943:Isoflavonoid biosynthesis	LOC100254462	5.60884718404747	0.000165576176278091	0.00160432609110289	UP	lignin-forming anionic peroxidase	biological process:response to stress(GO:0006950); biological process:response to oxidative stress(GO:0006979); molecular function:peroxidase activity(GO:0004601); molecular function:oxidoreductase activity, acting on peroxide as acceptor(GO:0016684); molecular function:antioxidant activity(GO:0016209); molecular function:heme binding(GO:0020037); molecular function:tetrapyrrole binding(GO:004690…	vvi00940:Phenylpropanoid biosynthesis	LOC100266290	5.69412234059596	5.2201056667829e-05	0.00718610039255438	UP	laccase-14	molecular function:copper ion binding(GO:0005507)		LOC109122233	9.27039159888676	1.95170725721545e-14	3.63801968069853e-13	UP	probable F-box protein At4g22030
LOC100853904	3.23995267710145	3.36944836250646e-37	1.61377322573417e-34	UP	epoxide hydrolase 4-like			LOC100264885	8.95244566551972	8.4696751763819e-14	7.55431897719529e-13	UP	lignin-forming anionic peroxidase	biological process:response to oxidative stress(GO:0006979); biological process:response to stress(GO:0006950); biological process:response to stimulus(GO:0050896); molecular function:heme binding(GO:0020037); molecular function:tetrapyrrole binding(GO:0046906); molecular function:antioxidant activity(GO:0016209); molecular function:peroxidase activity(GO:0004601); molecular function:oxidoreducta…	vvi00940:Phenylpropanoid biosynthesis	LOC104879070	9.07108267628134	7.09410048805037e-14	6.23108163401549e-13	UP	vegetative cell wall protein gp1			LOC100257941	5.43782780926161	0.00034406844164441	0.00305598400642368	UP	heavy metal-associated isoprenylated plant protein 47			LOC100247600	5.6046490148415	0.000200046425479524	0.0201572552849162	UP	lignin-forming anionic peroxidase	biological process:response to oxidative stress(GO:0006979); biological process:response to stress(GO:0006950); molecular function:heme binding(GO:0020037); molecular function:tetrapyrrole binding(GO:0046906); molecular function:peroxidase activity(GO:0004601); molecular function:oxidoreductase activity, acting on peroxide as acceptor(GO:0016684); molecular function:antioxidant activity(GO:001620…	vvi00940:Phenylpropanoid biosynthesis	LOC100266290	9.25403179705052	3.69605844920175e-19	8.7267300038789e-18	UP	laccase-14	molecular function:copper ion binding(GO:0005507)
LOC100263665	-3.15987619895681	1.27324047889504e-07	4.7324457090283e-06	DOWN	cationic peroxidase 1	biological process:response to stress(GO:0006950); biological process:response to oxidative stress(GO:0006979); molecular function:heme binding(GO:0020037); molecular function:tetrapyrrole binding(GO:0046906); molecular function:peroxidase activity(GO:0004601); molecular function:oxidoreductase activity, acting on peroxide as acceptor(GO:0016684); molecular function:antioxidant activity(GO:001620…	vvi00940:Phenylpropanoid biosynthesis	LOC100853445	8.93488557865636	9.9463267041991e-14	8.84000672242347e-13	UP	laccase-15-like	molecular function:copper ion binding(GO:0005507)		LOC109122233	9.05017259080769	8.18750617120663e-14	7.16064620305615e-13	UP	probable F-box protein At4g22030			LOC104881867	-5.24752300652275	0.000846632275824095	0.0067044720534668	DOWN	uncharacterized LOC104881867			LOC100252625	5.49152969951028	0.000118293651433878	0.0138191805637575	UP	laccase-14-like	molecular function:copper ion binding(GO:0005507)		LOC100266452	9.23029157462696	4.66606112871801e-14	8.51031879459721e-13	UP	laccase-15	molecular function:copper ion binding(GO:0005507)
LOC100261664	3.05825293730796	5.51296623947797e-06	0.000132325342819418	UP	phospholipase A1-Igamma1%2C chloroplastic	biological process:lipid metabolic process(GO:0006629)		LOC100260716	8.70951561332581	7.28136522575636e-71	2.70082226012188e-69	UP	crocetin glucosyltransferase%2C chloroplastic	molecular function:transferase activity, transferring hexosyl groups(GO:0016758); molecular function:transferase activity, transferring glycosyl groups(GO:0016757)		LOC100256330	9.02468670554486	9.78950095528519e-14	8.51065093701061e-13	UP	-			LOC100265307	5.22359916662697	0.000797299112445394	0.00636147662535994	UP	-		vvi00960:Tropane, piperidine and pyridine alkaloid biosynthesis; vvi00941:Flavonoid biosynthesis; vvi04712:Circadian rhythm - plant	LOC100854359	5.37879145244494	0.000684613446912148	0.0488424221176594	UP	-			LOC100852637	9.22752070087689	3.09612671248058e-14	5.7111223704933e-13	UP	laccase-15-like	molecular function:copper ion binding(GO:0005507)
LOC100249387	3.02112295470611	1.00288730431731e-14	1.05071249264194e-12	UP	stilbene synthase 2-like		vvi00945:Stilbenoid, diarylheptanoid and gingerol biosynthesis	LOC100265923	8.70261223359176	1.85015938908964e-32	3.30627594295629e-31	UP	crocetin glucosyltransferase%2C chloroplastic-like	molecular function:transferase activity, transferring hexosyl groups(GO:0016758); molecular function:transferase activity, transferring glycosyl groups(GO:0016757)		LOC100256094	8.93526293563114	2.01892674222517e-13	1.72288503757266e-12	UP	isoflavone 3'-hydroxylase-like	molecular function:heme binding(GO:0020037); molecular function:tetrapyrrole binding(GO:0046906); molecular function:oxidoreductase activity, acting on paired donors, with incorporation or reduction of molecular oxygen(GO:0016705); molecular function:iron ion binding(GO:0005506)		LOC100250111	5.20864779685606	6.50090507153885e-06	8.93583027454074e-05	UP	laccase-15%2C transcript variant X1	molecular function:copper ion binding(GO:0005507)		LOC100262500	5.28496585110183	0.000151076293773051	0.0164985440819866	UP	uncharacterized LOC100262500	molecular function:calcium ion binding(GO:0005509); molecular function:pattern binding(GO:0001871); molecular function:polysaccharide binding(GO:0030247); molecular function:carbohydrate binding(GO:0030246)		LOC100254462	9.08882001019512	1.49560139128835e-18	3.42336304358469e-17	UP	lignin-forming anionic peroxidase	biological process:response to oxidative stress(GO:0006979); biological process:response to stress(GO:0006950); molecular function:heme binding(GO:0020037); molecular function:tetrapyrrole binding(GO:0046906); molecular function:peroxidase activity(GO:0004601); molecular function:oxidoreductase activity, acting on peroxide as acceptor(GO:0016684); molecular function:antioxidant activity(GO:001620…	vvi00940:Phenylpropanoid biosynthesis
LOC100264391	3.00867672131862	5.02581722813053e-58	7.02064784959601e-55	UP	probable receptor-like protein kinase At1g11050%2C transcript variant X1			LOC100244865	8.68539450087604	1.56674475929301e-12	1.29887986147739e-11	UP	protein SENSITIVE TO PROTON RHIZOTOXICITY 1			LOC100264755	8.90368185999527	2.54240892598541e-13	2.16147132190859e-12	UP	lignin-forming anionic peroxidase	biological process:response to oxidative stress(GO:0006979); biological process:response to stress(GO:0006950); biological process:response to stimulus(GO:0050896); molecular function:heme binding(GO:0020037); molecular function:tetrapyrrole binding(GO:0046906); molecular function:oxidoreductase activity, acting on peroxide as acceptor(GO:0016684); molecular function:antioxidant activity(GO:00162…	vvi00940:Phenylpropanoid biosynthesis	LOC100264788	5.1537750121536	0.000991011238157521	0.00763590683385874	UP	secoisolariciresinol dehydrogenase-like			LOC100853445	5.24448949549	2.52868384136065e-12	2.24685053322355e-09	UP	laccase-15-like	molecular function:copper ion binding(GO:0005507)		LOC100855245	9.02583166405045	1.15008587123538e-26	3.7090269347341e-25	UP	laccase-14-like	molecular function:copper ion binding(GO:0005507)
LOC100253121	-2.97949178775839	3.71263539970816e-05	0.00069226815578763	DOWN	cellulose synthase-like protein G3	biological process:cellulose metabolic process(GO:0030243); biological process:cellulose biosynthetic process(GO:0030244); biological process:polysaccharide biosynthetic process(GO:0000271); biological process:glucan biosynthetic process(GO:0009250); biological process:cellular polysaccharide biosynthetic process(GO:0033692); biological process:beta-glucan metabolic process(GO:0051273); biologica…		LOC100257463	8.67548763994952	1.48932190842852e-12	1.23775641368528e-11	UP	patatin-like protein 2	biological process:lipid metabolic process(GO:0006629)		LOC100255087	8.83437931756242	1.39691895644876e-17	1.44610524542773e-16	UP	12-oxophytodienoate reductase 2-like	molecular function:coenzyme binding(GO:0050662); molecular function:FMN binding(GO:0010181)	vvi00592:alpha-Linolenic acid metabolism	LOC100256018	5.07734974418448	0.00243883512741279	0.016170466708072	UP	laccase-14	molecular function:copper ion binding(GO:0005507)		LOC100264114	5.24240641976164	0.000164966370945804	0.0176216536570961	UP	probable F-box protein At4g22030			LOC100257763	8.94325131513575	2.22621132183994e-13	3.87527885059161e-12	UP	laccase-14-like	molecular function:copper ion binding(GO:0005507)
LOC100252986	2.97813948358311	1.52844273168987e-11	1.09492673125288e-09	UP	protein DMR6-LIKE OXYGENASE 2			LOC100256330	8.67278822305021	1.51798263296309e-12	1.26105466335082e-11	UP	-			LOC100264885	8.6667743480871	6.4428901012794e-17	6.47908968095145e-16	UP	lignin-forming anionic peroxidase	biological process:response to oxidative stress(GO:0006979); biological process:response to stress(GO:0006950); biological process:response to stimulus(GO:0050896); molecular function:heme binding(GO:0020037); molecular function:tetrapyrrole binding(GO:0046906); molecular function:oxidoreductase activity, acting on peroxide as acceptor(GO:0016684); molecular function:antioxidant activity(GO:00162…	vvi00940:Phenylpropanoid biosynthesis	LOC104879586	5.0625594156119	0.00175936987728023	0.0124449716210226	UP	protein NRT1/ PTR FAMILY 5.14-like	molecular function:transmembrane transporter activity(GO:0022857)		LOC100253022	5.19355972756542	0.000274404434648134	0.0262944014142241	UP	-			LOC100854027	8.81907736991882	6.16105588371189e-13	1.03815923493792e-11	UP	-
LOC100255900	-2.78281573534036	9.15413859893136e-08	3.49546299166028e-06	DOWN	endochitinase	biological process:cell wall organization or biogenesis(GO:0071554); biological process:aminoglycan metabolic process(GO:0006022); biological process:aminoglycan catabolic process(GO:0006026); biological process:chitin metabolic process(GO:0006030); biological process:chitin catabolic process(GO:0006032); biological process:amino sugar metabolic process(GO:0006040); biological process:cell wall m…	vvi04016:MAPK signaling pathway - plant; vvi00520:Amino sugar and nucleotide sugar metabolism	LOC100266852	8.67203345383795	1.66402577404837e-12	1.37725706716626e-11	UP	phospholipase A1-Igamma1%2C chloroplastic	biological process:lipid metabolic process(GO:0006629)		LOC100257314	8.6241941935441	1.77647481798066e-12	1.44641628835106e-11	UP	probable carboxylesterase 2			LOC100262856	4.98220450834226	0.0023748906469884	0.0158148832225612	UP	receptor-like protein kinase HSL1			LOC100855027	4.99227682351208	0.000111910832329123	0.0132583815173921	UP	laccase-14-like	molecular function:copper ion binding(GO:0005507)		LOC100261086	8.72079000704956	8.16569057302327e-13	1.36531748216241e-11	UP	laccase-14	molecular function:copper ion binding(GO:0005507)
LOC100257513	-2.76985518529675	0.000137062274697684	0.002163441535553	DOWN	14 kDa proline-rich protein DC2.15			LOC104882531	8.66005606322358	4.94264006136984e-47	1.21327027831232e-45	UP	translation initiation factor IF-2-like			LOC100247056	8.60103993775697	4.49345359893515e-39	8.17880706803503e-38	UP	probable carboxylesterase 2			LOC100252737	4.9502550508458	0.000451701022980911	0.00387219487700324	UP	germin-like protein subfamily 1 member 14	molecular function:nutrient reservoir activity(GO:0045735)		LOC100264885	4.92179752851185	1.5931278801471e-11	1.03808212670385e-08	UP	lignin-forming anionic peroxidase	biological process:response to oxidative stress(GO:0006979); biological process:response to stress(GO:0006950); molecular function:heme binding(GO:0020037); molecular function:tetrapyrrole binding(GO:0046906); molecular function:peroxidase activity(GO:0004601); molecular function:oxidoreductase activity, acting on peroxide as acceptor(GO:0016684); molecular function:antioxidant activity(GO:001620…	vvi00940:Phenylpropanoid biosynthesis	LOC100853424	8.70155012211505	1.51956023762702e-12	2.48526564808872e-11	UP	laccase-15-like	molecular function:copper ion binding(GO:0005507)
LOC100247337	-2.72867094297024	2.56747832184534e-17	3.64734229738081e-15	DOWN	uncharacterized LOC100247337			LOC100249370	8.65714540889391	1.69632047823952e-24	2.41179822450689e-23	UP	laccase-14-like	molecular function:copper ion binding(GO:0005507)		LOC100265886	8.58352906563668	2.37221182033422e-12	1.91390312305652e-11	UP	probable F-box protein At4g22030			LOC104877527	4.90892562127397	0.000521099784318856	0.00437860025348192	UP	long-chain-alcohol oxidase FAO4A-like			LOC100250111	4.70964535949835	1.23532087897312e-20	1.0312385242437e-16	UP	laccase-15%2C transcript variant X1	molecular function:copper ion binding(GO:0005507)		LOC109123315	8.65453653781847	2.89471520743419e-12	4.64469797361268e-11	UP	probable F-box protein At4g22030
LOC100249474	2.67389338175234	1.40567200565112e-41	8.72714067804806e-39	UP	phospholipase A1-Igamma2%2C chloroplastic	biological process:lipid metabolic process(GO:0006629)		LOC100254668	8.54080914966693	4.14330982819295e-12	3.34930039348576e-11	UP	probable F-box protein At4g22030			LOC100855027	8.51681515488652	2.08416691810091e-16	2.05535726423059e-15	UP	laccase-14-like	molecular function:copper ion binding(GO:0005507)		LOC100259535	4.89381754616636	0.00313375182453818	0.0199230646299428	UP	uncharacterized LOC100259535			LOC100240966	4.67493236327956	0.000130740974635683	0.0148588637917344	UP	laccase-15-like	molecular function:copper ion binding(GO:0005507)		LOC100256330	8.61293730196039	3.68793512061065e-12	5.88347978823709e-11	UP	-
LOC100232903	-2.66965361786963	1.73209140111211e-05	0.000357134663675797	DOWN	endoglucanase 1	biological process:carbohydrate metabolic process(GO:0005975); molecular function:hydrolase activity, hydrolyzing O-glycosyl compounds(GO:0004553); molecular function:hydrolase activity, acting on glycosyl bonds(GO:0016798)		LOC100247985	8.51974395347083	4.68741370799508e-12	3.76943060742133e-11	UP	probable F-box protein At4g22030			LOC100263939	8.47680061410828	1.66407483377033e-59	4.18150035815886e-58	UP	NAC domain-containing protein 68			LOC100257557	-4.82977209588484	0.00382663339821578	0.0235906681904852	DOWN	WD repeat-containing protein RUP2-like		vvi04712:Circadian rhythm - plant; vvi04120:Ubiquitin mediated proteolysis	LOC100256860	4.37487563836284	2.19378203163876e-05	0.00354601374272468	UP	E3 ubiquitin-protein ligase PUB23	biological process:protein ubiquitination(GO:0016567); biological process:protein modification by small protein conjugation(GO:0032446); biological process:protein modification by small protein conjugation or removal(GO:0070647); molecular function:ubiquitin-protein transferase activity(GO:0004842); molecular function:ubiquitin-like protein transferase activity(GO:0019787)		LOC100247600	8.60095843331927	6.04827564055492e-12	9.50882657000559e-11	UP	lignin-forming anionic peroxidase	biological process:response to oxidative stress(GO:0006979); biological process:response to stress(GO:0006950); molecular function:heme binding(GO:0020037); molecular function:tetrapyrrole binding(GO:0046906); molecular function:peroxidase activity(GO:0004601); molecular function:oxidoreductase activity, acting on peroxide as acceptor(GO:0016684); molecular function:antioxidant activity(GO:001620…	vvi00940:Phenylpropanoid biosynthesis
LOC100256072	2.63469528699717	2.2261770218511e-28	6.43403541677413e-26	UP	IQ domain-containing protein IQM1			LOC100263656	8.51525231056998	4.98120876662867e-12	3.99928997780762e-11	UP	L-ascorbate oxidase	molecular function:copper ion binding(GO:0005507)		LOC100262174	8.45394657832508	2.58133957131705e-12	2.07606041045144e-11	UP	uncharacterized LOC100262174			LOC100258982	4.82380100915489	1.67891177211735e-12	6.08407100546743e-11	UP	-	molecular function:transferase activity, transferring one-carbon groups(GO:0016741); molecular function:methyltransferase activity(GO:0008168)		LOC100855074	4.2108139630036	6.58050120525574e-23	1.28635637560339e-18	UP	laccase-15-like	molecular function:copper ion binding(GO:0005507)		LOC100249370	8.38862972922905	1.15531508604489e-85	1.05160666173217e-83	UP	laccase-14-like	molecular function:copper ion binding(GO:0005507)
LOC109121404	2.60769711582374	1.24057460811148e-17	1.80832627441503e-15	UP	stilbene synthase 4-like		vvi00945:Stilbenoid, diarylheptanoid and gingerol biosynthesis	LOC100855074	8.49673756388423	3.42687761576763e-38	7.02999465177474e-37	UP	laccase-15-like	molecular function:copper ion binding(GO:0005507)		LOC100268125	8.39211163261119	9.42575970789192e-12	7.31545078280056e-11	UP	isoflavone 2'-hydroxylase-like	molecular function:heme binding(GO:0020037); molecular function:tetrapyrrole binding(GO:0046906); molecular function:oxidoreductase activity, acting on paired donors, with incorporation or reduction of molecular oxygen(GO:0016705); molecular function:iron ion binding(GO:0005506)		LOC109121465	4.80913217225893	0.00397809152826669	0.0243736065938775	UP	cysteine-rich receptor-like protein kinase 10%2C transcript variant X1			LOC100855245	4.11945694856544	9.83595594514079e-09	3.77006405520808e-06	UP	laccase-14-like	molecular function:copper ion binding(GO:0005507)		LOC100240966	8.33733652835024	2.5861676218774e-36	1.07871432776338e-34	UP	laccase-15-like	molecular function:copper ion binding(GO:0005507)
LOC100260554	2.59116108550225	2.27097944204977e-129	1.90342141935401e-125	UP	stilbene synthase 4-like		vvi00945:Stilbenoid, diarylheptanoid and gingerol biosynthesis	LOC100855245	8.45036489832051	3.21876421103195e-23	4.40204324480179e-22	UP	laccase-14-like	molecular function:copper ion binding(GO:0005507)		LOC100250282	8.353218232196	6.36146559071967e-23	7.9664716623703e-22	UP	protein BONZAI 3%2C transcript variant X3			MIR167B	-4.76147099994284	0.00520585251451422	0.0304632549814395	DOWN	microRNA MIR167b			LOC100259770	3.9688296829174	0.000389164503911067	0.0326305950753222	UP	probable F-box protein At4g22030			LOC100253799	8.24778251497	5.06093735889056e-11	7.40661148112916e-10	UP	probable F-box protein At4g22030
LOC100266028	-2.5711215298685	1.77010407631752e-145	2.96722546313106e-141	DOWN	snakin-2			LOC100265330	8.38049047033423	2.87630177044518e-11	2.16654817508542e-10	UP	uncharacterized LOC100265330	molecular function:calcium ion binding(GO:0005509)		LOC100254170	8.29449280328289	1.02791729933379e-105	4.06465592550515e-104	UP	laccase-15	molecular function:copper ion binding(GO:0005507)		LOC100260175	4.65367082728765	0.00133958734791509	0.00989596568987978	UP	non-specific lipid transfer protein-like			LOC100249370	3.90461932036886	1.95037217765746e-16	4.76573441610599e-13	UP	laccase-14-like	molecular function:copper ion binding(GO:0005507)		LOC100855074	8.24502700359651	5.70775621203191e-121	7.66768160373583e-119	UP	laccase-15-like	molecular function:copper ion binding(GO:0005507)
LOC100853526	2.5045514456903	2.75155187277378e-36	1.28122955675852e-33	UP	stilbene synthase 4-like		vvi00945:Stilbenoid, diarylheptanoid and gingerol biosynthesis	LOC100855027	8.37577625807454	4.21523151992907e-12	3.40470126463053e-11	UP	laccase-14-like	molecular function:copper ion binding(GO:0005507)		LOC100264870	8.16051524423955	5.4456638378983e-11	4.04637017292341e-10	UP	heat stress transcription factor A-6b	cellular component:nucleus(GO:0005634); cellular component:intracellular membrane-bounded organelle(GO:0043231); cellular component:membrane-bounded organelle(GO:0043227); molecular function:sequence-specific DNA binding(GO:0043565); molecular function:DNA binding transcription factor activity(GO:0003700); molecular function:transcription regulator activity(GO:0140110)		LOC100248845	-4.63030655630597	0.00652555848981543	0.0367403690001444	DOWN	protein RADIALIS-like 3			LOC100256094	3.85239870178267	2.19494404987562e-05	0.00354601374272468	UP	isoflavone 3'-hydroxylase-like	molecular function:heme binding(GO:0020037); molecular function:tetrapyrrole binding(GO:0046906); molecular function:oxidoreductase activity, acting on paired donors, with incorporation or reduction of molecular oxygen(GO:0016705); molecular function:iron ion binding(GO:0005506)		LOC100853684	8.24174720559606	3.78381736059726e-11	5.59642964062825e-10	UP	probable F-box protein At4g22030
LOC100264158	2.48040921190161	0.000748437225014061	0.00877346377825924	UP	epidermis-specific secreted glycoprotein EP1-like			LOC100263939	8.32805718045251	1.65654802863831e-43	3.82356389985587e-42	UP	NAC domain-containing protein 68			LOC100266299	8.1330068196994	2.03430256772325e-11	1.55402132504025e-10	UP	SKP1-like	biological process:cellular catabolic process(GO:0044248); biological process:organic substance catabolic process(GO:1901575); biological process:catabolic process(GO:0009056); biological process:organonitrogen compound catabolic process(GO:1901565); biological process:macromolecule catabolic process(GO:0009057); biological process:ubiquitin-dependent protein catabolic process(GO:0006511); biolog…	vvi04141:Protein processing in endoplasmic reticulum; vvi04120:Ubiquitin mediated proteolysis	LOC104881171	4.61087512626731	0.00730817751582924	0.0402262596155737	UP	uncharacterized LOC104881171			LOC100242685	3.7913438866554	9.60370814772067e-05	0.0118071249604807	UP	probable F-box protein At4g22030			LOC100259770	8.20849496061066	1.38060255401632e-11	2.11254965826268e-10	UP	probable F-box protein At4g22030
LOC100250774	2.47672735948418	6.32197665958803e-60	9.63411770406128e-57	UP	membrane-associated 30 kDa protein%2C chloroplastic%2C transcript variant X2			LOC100254170	8.28931535327856	6.50704948321873e-57	1.92946493820987e-55	UP	laccase-15	molecular function:copper ion binding(GO:0005507)		LOC100253713	8.10029243797263	8.87903566371149e-87	2.96996465053064e-85	UP	allene oxide synthase 3	molecular function:heme binding(GO:0020037); molecular function:tetrapyrrole binding(GO:0046906); molecular function:oxidoreductase activity, acting on paired donors, with incorporation or reduction of molecular oxygen(GO:0016705); molecular function:iron ion binding(GO:0005506)	vvi00592:alpha-Linolenic acid metabolism	LOC109121671	4.60819916596607	0.00708479893825243	0.0392242021217526	UP	uncharacterized LOC109121671			LOC100252791	3.71605246479819	5.95713960127896e-10	3.06447802436319e-07	UP	uncharacterized LOC100252791	molecular function:calcium ion binding(GO:0005509)		LOC100265886	8.10992757405207	1.22460373928615e-10	1.76435327200851e-09	UP	probable F-box protein At4g22030
LOC100253152	2.44021353750427	9.01395150938082e-46	6.29586954798961e-43	UP	cytokinin hydroxylase	molecular function:oxidoreductase activity, acting on paired donors, with incorporation or reduction of molecular oxygen(GO:0016705); molecular function:heme binding(GO:0020037); molecular function:tetrapyrrole binding(GO:0046906); molecular function:iron ion binding(GO:0005506)		LOC100264407	8.28080903152396	2.89139639302337e-11	2.17710236274689e-10	UP	-	molecular function:heme binding(GO:0020037); molecular function:tetrapyrrole binding(GO:0046906); molecular function:iron ion binding(GO:0005506); molecular function:oxidoreductase activity, acting on paired donors, with incorporation or reduction of molecular oxygen(GO:0016705)		LOC100252708	8.04453874202684	1.0012405670955e-10	7.31971068828974e-10	UP	lignin-forming anionic peroxidase	biological process:response to oxidative stress(GO:0006979); biological process:response to stress(GO:0006950); biological process:response to stimulus(GO:0050896); molecular function:heme binding(GO:0020037); molecular function:tetrapyrrole binding(GO:0046906); molecular function:oxidoreductase activity, acting on peroxide as acceptor(GO:0016684); molecular function:antioxidant activity(GO:00162…	vvi00940:Phenylpropanoid biosynthesis	LOC100853659	4.60547433875613	0.00806409913225269	0.0434041479354384	UP	phenylalanine ammonia-lyase-like		vvi00940:Phenylpropanoid biosynthesis; vvi00360:Phenylalanine metabolism	LOC100254668	3.70899991398155	0.000351813907735971	0.0306784104887446	UP	probable F-box protein At4g22030			LOC100249362	8.06729573179429	5.94123292765115e-21	1.51875690548185e-19	UP	laccase-15-like	molecular function:copper ion binding(GO:0005507)
LOC100855074	2.43705422881469	2.25247714962869e-09	1.16537884133413e-07	UP	laccase-15-like	molecular function:copper ion binding(GO:0005507)		LOC100855271	8.27466714427703	6.77018585574399e-50	1.75849892046353e-48	UP	crocetin glucosyltransferase%2C chloroplastic	molecular function:transferase activity, transferring hexosyl groups(GO:0016758); molecular function:transferase activity, transferring glycosyl groups(GO:0016757)		LOC104881945	7.99654893432	1.69801806479243e-10	1.22425302452384e-09	UP	xyloglucan-specific galacturonosyltransferase 1			LOC100855074	4.58064116595386	0.00042009175778788	0.00363720626606005	UP	laccase-15-like	molecular function:copper ion binding(GO:0005507)		LOC100254170	3.68945204226784	2.0732027297918e-05	0.00340562747579581	UP	laccase-15	molecular function:copper ion binding(GO:0005507)		LOC100246962	8.04079494419508	1.93045622710215e-10	2.74677551846039e-09	UP	probable F-box protein At4g22030
LOC100263876	2.43417620767334	9.40596265586353e-52	8.29853431580213e-49	UP	1-aminocyclopropane-1-carboxylate synthase	molecular function:pyridoxal phosphate binding(GO:0030170); molecular function:vitamin B6 binding(GO:0070279); molecular function:coenzyme binding(GO:0050662); molecular function:vitamin binding(GO:0019842)	vvi04016:MAPK signaling pathway - plant; vvi00270:Cysteine and methionine metabolism	LOC100244985	8.27343873168101	8.25205314963141e-12	6.50840629737896e-11	UP	anthocyanidin 3-O-glucosyltransferase 6-like	molecular function:transferase activity, transferring hexosyl groups(GO:0016758); molecular function:transferase activity, transferring glycosyl groups(GO:0016757)		LOC100264407	7.99652027846606	4.98152926597726e-11	3.71502643066521e-10	UP	-	molecular function:heme binding(GO:0020037); molecular function:tetrapyrrole binding(GO:0046906); molecular function:oxidoreductase activity, acting on paired donors, with incorporation or reduction of molecular oxygen(GO:0016705); molecular function:iron ion binding(GO:0005506)		LOC100256922	4.53273166938993	0.000287115235304718	0.00261062671298282	UP	probable WRKY transcription factor 53	molecular function:sequence-specific DNA binding(GO:0043565); molecular function:DNA binding transcription factor activity(GO:0003700); molecular function:transcription regulator activity(GO:0140110)		LOC100254462	3.65035614968722	2.57502023363102e-05	0.00409239801032677	UP	lignin-forming anionic peroxidase	biological process:response to oxidative stress(GO:0006979); biological process:response to stress(GO:0006950); molecular function:heme binding(GO:0020037); molecular function:tetrapyrrole binding(GO:0046906); molecular function:peroxidase activity(GO:0004601); molecular function:oxidoreductase activity, acting on peroxide as acceptor(GO:0016684); molecular function:antioxidant activity(GO:001620…	vvi00940:Phenylpropanoid biosynthesis	LOC100264008	7.95936216615088	3.2564691980321e-10	4.53739367013357e-09	UP	probable L-type lectin-domain containing receptor kinase S.5	molecular function:carbohydrate binding(GO:0030246)
LOC100256922	2.43197318421418	3.27144762419854e-06	8.4759314566368e-05	UP	probable WRKY transcription factor 53	molecular function:sequence-specific DNA binding(GO:0043565); molecular function:DNA binding transcription factor activity(GO:0003700); molecular function:transcription regulator activity(GO:0140110)		LOC100261642	8.23459603098248	1.32758938438161e-11	1.0289073625138e-10	UP	probable mannitol dehydrogenase			LOC100253799	7.99569320332763	3.03809843715438e-10	2.15465278108092e-09	UP	probable F-box protein At4g22030			LOC100255505	4.3360297730808	0.000412583122950167	0.00357841350022618	UP	cytochrome P450 710A11	molecular function:heme binding(GO:0020037); molecular function:tetrapyrrole binding(GO:0046906); molecular function:oxidoreductase activity, acting on paired donors, with incorporation or reduction of molecular oxygen(GO:0016705); molecular function:iron ion binding(GO:0005506)	vvi00100:Steroid biosynthesis	LOC100244997	3.54985724372966	4.48386551027636e-05	0.00649263725888016	UP	UDP-glycosyltransferase 87A1	molecular function:transferase activity, transferring hexosyl groups(GO:0016758); molecular function:transferase activity, transferring glycosyl groups(GO:0016757)		LOC100252986	7.9335562062394	7.4065037320574e-39	3.25668817599878e-37	UP	protein DMR6-LIKE OXYGENASE 2
LOC104882242	2.41964785167769	4.55290581935035e-18	6.75401418139557e-16	UP	AAA-ATPase At2g46620-like			LOC100242685	8.1992072410192	4.39589103909434e-11	3.24192932685079e-10	UP	probable F-box protein At4g22030			BIG8.1	7.99095125996113	1.56717714182292e-102	5.98814277186421e-101	UP	serine hydrolase-like			LOC100261588	-4.31405250866921	0.00447502054919871	0.0268245517491969	DOWN	growth-regulating factor 10	cellular component:nucleus(GO:0005634); cellular component:intracellular membrane-bounded organelle(GO:0043231); cellular component:membrane-bounded organelle(GO:0043227)		LOC100243331	3.16604660594686	7.9640703791447e-09	3.11363295543041e-06	UP	alpha carbonic anhydrase 7		vvi00910:Nitrogen metabolism	LOC100254170	7.92462499575444	3.69041510341271e-94	3.76364375912964e-92	UP	laccase-15	molecular function:copper ion binding(GO:0005507)
LOC104882531	2.40820287421658	3.25025177222373e-08	1.39702488353299e-06	UP	translation initiation factor IF-2-like			LOC100266290	8.19602768875423	5.08965818493183e-11	3.72895364977658e-10	UP	laccase-14	molecular function:copper ion binding(GO:0005507)		LOC100254668	7.92962271866973	3.52969222209598e-14	3.1643163488421e-13	UP	probable F-box protein At4g22030			LOC104879135	-4.26177429801859	0.00821028227158216	0.0440378549515784	DOWN	uncharacterized LOC104879135%2C transcript variant X1			LOC100266303	3.0791061761224	5.46402070492534e-05	0.00739766814143018	UP	isoflavone 2'-hydroxylase	molecular function:heme binding(GO:0020037); molecular function:tetrapyrrole binding(GO:0046906); molecular function:oxidoreductase activity, acting on paired donors, with incorporation or reduction of molecular oxygen(GO:0016705); molecular function:iron ion binding(GO:0005506)		LOC100249471	7.89017926763508	4.57365148398972e-22	1.23222900769897e-20	UP	laccase-15-like	molecular function:copper ion binding(GO:0005507)
LOC100259608	2.38032459472857	1.39206855576725e-34	5.9833962052119e-32	UP	-		vvi00945:Stilbenoid, diarylheptanoid and gingerol biosynthesis	LOC100262996	8.19006478711842	4.88523114219985e-11	3.58702289564594e-10	UP	-	molecular function:coenzyme binding(GO:0050662)		LOC100247413	7.92519730828865	2.44211438551149e-10	1.7428786961167e-09	UP	probable boron transporter 7	biological process:ion transport(GO:0006811); biological process:anion transport(GO:0006820)		LOC104877644	-4.25670380687812	0.00599945202318893	0.034281845835487	DOWN	uncharacterized LOC104877644			LOC100259767	3.01916030491786	4.83780735288715e-13	6.30463054228253e-10	UP	ethylene-responsive transcription factor 2-like	molecular function:DNA binding transcription factor activity(GO:0003700); molecular function:transcription regulator activity(GO:0140110)		LOC100253112	7.78767933606547	2.38845809796008e-10	3.37380531473273e-09	UP	ethylene-responsive transcription factor 2	molecular function:DNA binding transcription factor activity(GO:0003700); molecular function:transcription regulator activity(GO:0140110)
LOC100250816	-2.37781702537178	0.00433082059485605	0.0366099574541462	DOWN	potassium transporter 5	biological process:cellular potassium ion transport(GO:0071804); biological process:potassium ion transmembrane transport(GO:0071805); biological process:potassium ion transport(GO:0006813); biological process:metal ion transport(GO:0030001); biological process:monovalent inorganic cation transport(GO:0015672); biological process:cation transmembrane transport(GO:0098655); biological process:inor…		LOC100264755	8.16222561946087	5.52340204793597e-11	4.0364403770158e-10	UP	lignin-forming anionic peroxidase	biological process:response to oxidative stress(GO:0006979); biological process:response to stress(GO:0006950); biological process:response to stimulus(GO:0050896); molecular function:heme binding(GO:0020037); molecular function:tetrapyrrole binding(GO:0046906); molecular function:antioxidant activity(GO:0016209); molecular function:peroxidase activity(GO:0004601); molecular function:oxidoreducta…	vvi00940:Phenylpropanoid biosynthesis	LOC100242185	7.90774440882395	7.98451837337294e-11	5.87508521061311e-10	UP	uncharacterized LOC100242185	biological process:lipid metabolic process(GO:0006629)		LOC100241335	4.24736118787503	0.00732354726077955	0.040288606252994	UP	flavonoid 3'%2C5'-hydroxylase 2-like		vvi00941:Flavonoid biosynthesis; vvi00944:Flavone and flavonol biosynthesis	LOC100266849	2.83925779053821	0.000385260648149639	0.0326305950753222	UP	stilbene synthase 6		vvi00945:Stilbenoid, diarylheptanoid and gingerol biosynthesis	LOC100264114	7.7261333216094	1.88210743470786e-13	3.29690384178727e-12	UP	probable F-box protein At4g22030
LOC100266562	2.37545240267704	3.66978388214816e-07	1.23033174432899e-05	UP	stilbene synthase 2		vvi00945:Stilbenoid, diarylheptanoid and gingerol biosynthesis	LOC100261261	8.14699806945707	1.93239234706318e-11	1.47939130789635e-10	UP	uncharacterized LOC100261261			LOC100247600	7.869527570213	7.2936333233443e-10	5.02089387076643e-09	UP	lignin-forming anionic peroxidase	biological process:response to oxidative stress(GO:0006979); biological process:response to stress(GO:0006950); biological process:response to stimulus(GO:0050896); molecular function:heme binding(GO:0020037); molecular function:tetrapyrrole binding(GO:0046906); molecular function:oxidoreductase activity, acting on peroxide as acceptor(GO:0016684); molecular function:antioxidant activity(GO:00162…	vvi00940:Phenylpropanoid biosynthesis	LOC100261179	4.20633033818952	2.22508512001611e-06	3.40354347866777e-05	UP	probable flavin-containing monooxygenase 1	molecular function:flavin adenine dinucleotide binding(GO:0050660); molecular function:coenzyme binding(GO:0050662); molecular function:oxidoreductase activity, acting on paired donors, with incorporation or reduction of molecular oxygen(GO:0016705); molecular function:N,N-dimethylaniline monooxygenase activity(GO:0004499); molecular function:oxidoreductase activity, acting on paired donors, with…	vvi00430:Taurine and hypotaurine metabolism	LOC100853904	2.82193987593748	1.88058282079791e-12	1.93482278847145e-09	UP	epoxide hydrolase 4-like			LOC100855027	7.71208276291134	3.64046857853383e-19	8.60590867005588e-18	UP	laccase-14-like	molecular function:copper ion binding(GO:0005507)
LOC100265939	2.35202787604591	0.000236869740952504	0.00340627886720134	UP	chaperone protein dnaJ 20%2C chloroplastic-like			LOC100265886	8.08079824377578	1.00824828857639e-10	7.22374326213108e-10	UP	probable F-box protein At4g22030			LOC100240966	7.86023436185984	4.31343080388817e-10	3.02548099424318e-09	UP	laccase-15-like	molecular function:copper ion binding(GO:0005507)		LOC100242757	4.1902554560377	3.45557116041687e-10	9.53919512441395e-09	UP	pectinesterase 2	biological process:cell wall organization or biogenesis(GO:0071554); biological process:cell wall modification(GO:0042545); biological process:external encapsulating structure organization(GO:0045229); biological process:cell wall organization(GO:0071555); biological process:cellular component organization(GO:0016043); biological process:cellular component organization or biogenesis(GO:0071840); …		LOC100250047	2.68981234166946	1.62619265701247e-05	0.00278849246134033	UP	probable WRKY transcription factor 72%2C transcript variant X1	molecular function:sequence-specific DNA binding(GO:0043565); molecular function:DNA binding transcription factor activity(GO:0003700); molecular function:transcription regulator activity(GO:0140110)		LOC100242685	7.71165524765435	3.69870001634567e-10	5.12789876287526e-09	UP	probable F-box protein At4g22030
LOC100267979	-2.32098276850033	2.76431803703988e-10	1.60896747412845e-08	DOWN	GDSL esterase/lipase 6	molecular function:hydrolase activity, acting on ester bonds(GO:0016788)		LOC100252708	8.04306416988127	1.36436140084691e-10	9.69569515822772e-10	UP	lignin-forming anionic peroxidase	biological process:response to oxidative stress(GO:0006979); biological process:response to stress(GO:0006950); biological process:response to stimulus(GO:0050896); molecular function:heme binding(GO:0020037); molecular function:tetrapyrrole binding(GO:0046906); molecular function:antioxidant activity(GO:0016209); molecular function:peroxidase activity(GO:0004601); molecular function:oxidoreducta…	vvi00940:Phenylpropanoid biosynthesis	LOC100254462	7.85340885196478	3.78558370464553e-10	2.66808462554706e-09	UP	lignin-forming anionic peroxidase	biological process:response to oxidative stress(GO:0006979); biological process:response to stress(GO:0006950); biological process:response to stimulus(GO:0050896); molecular function:heme binding(GO:0020037); molecular function:tetrapyrrole binding(GO:0046906); molecular function:oxidoreductase activity, acting on peroxide as acceptor(GO:0016684); molecular function:antioxidant activity(GO:00162…	vvi00940:Phenylpropanoid biosynthesis	LOC100249370	4.13590170725686	0.00105857652318837	0.00808061611783507	UP	laccase-14-like	molecular function:copper ion binding(GO:0005507)		LOC100261664	2.66875468788768	6.78029905005931e-05	0.0089554922858486	UP	phospholipase A1-Igamma1%2C chloroplastic	biological process:lipid metabolic process(GO:0006629)		LOC100245262	7.65580508322299	3.66333528624754e-09	4.71633232259193e-08	UP	protein SRG1
LOC104881994	2.31248740109672	6.16657275038767e-08	2.47297270370212e-06	UP	phenylalanine ammonia-lyase 1-like			LOC100264114	8.04060457305856	1.47416430946202e-10	1.04501407889367e-09	UP	probable F-box protein At4g22030			LOC109123315	7.84669668269437	3.97731924585397e-10	2.79453243431145e-09	UP	probable F-box protein At4g22030			LOC109122717	4.11279136163368	0.0087795016926896	0.0462187660425241	UP	-			LOC100262963	2.66471773697159	5.48732290007866e-05	0.00739766814143018	UP	uncharacterized LOC100262963%2C transcript variant X1			LOC100250111	7.60807910004187	8.92817407006285e-139	1.3802531961171e-136	UP	laccase-15%2C transcript variant X1	molecular function:copper ion binding(GO:0005507)
LOC100855358	-2.27459869178754	0.0023415799356636	0.0222769037806634	DOWN	-	molecular function:transferase activity, transferring acyl groups other than amino-acyl groups(GO:0016747); molecular function:transferase activity, transferring acyl groups(GO:0016746)		LOC100254462	7.9418821133271	2.67181898328019e-10	1.85926787261561e-09	UP	lignin-forming anionic peroxidase	biological process:response to oxidative stress(GO:0006979); biological process:response to stress(GO:0006950); biological process:response to stimulus(GO:0050896); molecular function:heme binding(GO:0020037); molecular function:tetrapyrrole binding(GO:0046906); molecular function:antioxidant activity(GO:0016209); molecular function:peroxidase activity(GO:0004601); molecular function:oxidoreducta…	vvi00940:Phenylpropanoid biosynthesis	LOC100244203	7.78946837791819	4.8109131355366e-50	1.04761869388996e-48	UP	laccase-15-like	molecular function:copper ion binding(GO:0005507)		LOC100254170	4.1047469775437	8.68095903258668e-05	0.000910153574321332	UP	laccase-15	molecular function:copper ion binding(GO:0005507)		LOC100256072	2.51918967175931	3.36079182412753e-17	1.09494597630075e-13	UP	IQ domain-containing protein IQM1			LOC100244203	7.48968904931054	3.47413196915614e-72	2.77346789455706e-70	UP	laccase-15-like	molecular function:copper ion binding(GO:0005507)
LOC100253577	2.2537326840509	1.29668393053866e-07	4.80891874504859e-06	UP	probable WRKY transcription factor 41	molecular function:sequence-specific DNA binding(GO:0043565); molecular function:DNA binding transcription factor activity(GO:0003700); molecular function:transcription regulator activity(GO:0140110)		LOC100243355	7.92550021614395	3.41243258325822e-10	2.35751012556094e-09	UP	laccase-14	molecular function:copper ion binding(GO:0005507)		LOC100244865	7.78399991461145	9.75665937704018e-14	8.48571517174458e-13	UP	protein SENSITIVE TO PROTON RHIZOTOXICITY 1			LOC100854364	4.05534493633763	0.00134497928363969	0.00992843781563805	UP	subtilisin-like protease SBT5.3	biological process:proteolysis(GO:0006508); molecular function:serine-type peptidase activity(GO:0008236); molecular function:serine hydrolase activity(GO:0017171); molecular function:serine-type endopeptidase activity(GO:0004252); molecular function:peptidase activity, acting on L-amino acid peptides(GO:0070011); molecular function:peptidase activity(GO:0008233); molecular function:endopeptidase…		LOC100241883	2.50375667325744	1.39767833991072e-05	0.00241785983969689	UP	uncharacterized LOC100241883	molecular function:calcium ion binding(GO:0005509)		LOC100262996	7.47631829600246	8.18923723803074e-09	1.01993703426855e-07	UP	-	molecular function:coenzyme binding(GO:0050662)
LOC109123335	-2.23007054854106	8.77413614153245e-05	0.00146762458717866	DOWN	wall-associated receptor kinase 1-like	molecular function:pattern binding(GO:0001871); molecular function:polysaccharide binding(GO:0030247); molecular function:carbohydrate binding(GO:0030246)		LOC100242381	7.88970301956378	3.2919552337949e-26	4.98729977544934e-25	UP	putative laccase-9	molecular function:copper ion binding(GO:0005507)		LOC100263313	7.7727786314105	7.41711731649108e-44	1.48517038003615e-42	UP	protein NRT1/ PTR FAMILY 7.3	molecular function:transporter activity(GO:0005215); molecular function:transmembrane transporter activity(GO:0022857)		LOC100244031	4.04303130037599	0.00149429730270953	0.0108380056551323	UP	endochitinase EP3	biological process:cell wall organization or biogenesis(GO:0071554); biological process:carbohydrate derivative catabolic process(GO:1901136); biological process:aminoglycan metabolic process(GO:0006022); biological process:aminoglycan catabolic process(GO:0006026); biological process:chitin metabolic process(GO:0006030); biological process:chitin catabolic process(GO:0006032); biological process…	vvi00520:Amino sugar and nucleotide sugar metabolism	LOC100855392	2.48241786178478	2.37802342851164e-06	0.000534317264144203	UP	cysteine-rich receptor-like protein kinase 25			LOC100853485	7.39081567206176	1.17226890185883e-08	1.4361399961829e-07	UP	ethylene-responsive transcription factor 2	molecular function:DNA binding transcription factor activity(GO:0003700); molecular function:transcription regulator activity(GO:0140110)
LOC100261299	2.20889261521083	4.6015907575397e-61	7.7136465868638e-58	UP	respiratory burst oxidase homolog protein B	molecular function:peroxidase activity(GO:0004601); molecular function:oxidoreductase activity, acting on peroxide as acceptor(GO:0016684); molecular function:antioxidant activity(GO:0016209); molecular function:oxidoreductase activity, acting on NAD(P)H(GO:0016651)	vvi04016:MAPK signaling pathway - plant; vvi04626:Plant-pathogen interaction	LOC104879070	7.84625612543214	5.93022059186032e-10	4.02094957095311e-09	UP	vegetative cell wall protein gp1			LOC100247003	7.76547731744529	7.28282730573593e-43	1.4247249122362e-41	UP	phospholipase A1-Ibeta2%2C chloroplastic	biological process:lipid metabolic process(GO:0006629)		LOC100249471	4.0213682214658	7.66635114186244e-10	2.00522368252573e-08	UP	laccase-15-like	molecular function:copper ion binding(GO:0005507)		LOC104879917	2.46467483720579	7.72874957509117e-09	3.08329789171188e-06	UP	uncharacterized LOC104879917			LOC100247056	7.38143288966273	2.9615061978158e-22	8.02325163105063e-21	UP	probable carboxylesterase 2
LOC100853745	2.19658790386754	1.47873679017395e-29	4.34878330064665e-27	UP	stilbene synthase 4-like		vvi00945:Stilbenoid, diarylheptanoid and gingerol biosynthesis	LOC100253713	7.81110616001029	8.42111636074252e-56	2.43945422646063e-54	UP	allene oxide synthase 3	molecular function:heme binding(GO:0020037); molecular function:tetrapyrrole binding(GO:0046906); molecular function:iron ion binding(GO:0005506); molecular function:oxidoreductase activity, acting on paired donors, with incorporation or reduction of molecular oxygen(GO:0016705)	vvi00592:alpha-Linolenic acid metabolism	LOC100246342	7.73260413121455	1.03445518111172e-09	7.0380205119718e-09	UP	PI-PLC X domain-containing protein At5g67130	biological process:lipid metabolic process(GO:0006629); molecular function:hydrolase activity, acting on ester bonds(GO:0016788); molecular function:phosphoric diester hydrolase activity(GO:0008081); molecular function:phosphoric ester hydrolase activity(GO:0042578)		LOC100243331	3.9586508231133	0.00246158545559209	0.0162833918736827	UP	alpha carbonic anhydrase 7		vvi00910:Nitrogen metabolism	LOC100242903	2.42643197614825	1.17384803096784e-11	8.82553127283048e-09	UP	stilbene synthase 4		vvi00945:Stilbenoid, diarylheptanoid and gingerol biosynthesis	LOC100253022	7.29248535049367	5.7394158191558e-09	7.2361217308308e-08	UP	-
LOC100262614	2.1767257034132	2.91970977723992e-13	2.61727780726592e-11	UP	respiratory burst oxidase homolog protein D%2C transcript variant X1	molecular function:peroxidase activity(GO:0004601); molecular function:oxidoreductase activity, acting on peroxide as acceptor(GO:0016684); molecular function:antioxidant activity(GO:0016209); molecular function:oxidoreductase activity, acting on NAD(P)H(GO:0016651)	vvi04016:MAPK signaling pathway - plant; vvi04626:Plant-pathogen interaction	LOC100242185	7.79699593060662	1.81721600472118e-10	1.27908794977089e-09	UP	uncharacterized LOC100242185	biological process:lipid metabolic process(GO:0006629)		LOC100246962	7.72474958704373	1.19830039829681e-09	8.119650785995e-09	UP	probable F-box protein At4g22030			LOC100855245	3.92266994120437	0.000291467871277557	0.00264658138607426	UP	laccase-14-like	molecular function:copper ion binding(GO:0005507)		LOC100854997	2.38186995472296	5.26030062478846e-06	0.00107112871472255	UP	phenylalanine ammonia-lyase-like		vvi00940:Phenylpropanoid biosynthesis; vvi00360:Phenylalanine metabolism	LOC100854833	7.19460046649371	5.95628617960322e-08	6.77701509886046e-07	UP	uncharacterized LOC100854833
LOC109123936	2.16790837534395	3.02799401365371e-11	2.08025670700316e-09	UP	uncharacterized LOC109123936			LOC100249471	7.68691523088239	5.75262398822057e-110	3.31377514782769e-108	UP	laccase-15-like	molecular function:copper ion binding(GO:0005507)		LOC100248930	7.6749198497079	2.46174837752278e-07	1.3757741411935e-06	UP	BON1-associated protein 2			LOC100247148	3.83280976258798	3.43069443731092e-10	9.48365753537363e-09	UP	-	molecular function:coenzyme binding(GO:0050662); molecular function:pyridoxal phosphate binding(GO:0030170); molecular function:vitamin B6 binding(GO:0070279); molecular function:vitamin binding(GO:0019842)	vvi00960:Tropane, piperidine and pyridine alkaloid biosynthesis; vvi00360:Phenylalanine metabolism; vvi00130:Ubiquinone and other terpenoid-quinone biosynthesis; vvi00400:Phenylalanine, tyrosine and tryptophan biosynthesis; vvi00270:Cysteine and methionine metabolism; vvi00950:Isoquinoline alkaloid biosynthesis; vvi00350:Tyrosine metabolism	LOC100262302	2.37608244213936	0.000135374126630181	0.0152532824462344	UP	protein BONZAI 3%2C transcript variant X1			LOC100266852	7.16350412006436	5.30949342043796e-08	6.05879451298834e-07	UP	phospholipase A1-Igamma1%2C chloroplastic	biological process:lipid metabolic process(GO:0006629)
LOC100264403	-2.14879067048965	3.80580003098685e-23	7.50548540228618e-21	DOWN	BRASSINOSTEROID INSENSITIVE 1-associated receptor kinase 1			LOC100258932	7.60493768138256	2.10974378576913e-41	4.66091088671458e-40	UP	probable pectinesterase/pectinesterase inhibitor 7	biological process:cell wall organization or biogenesis(GO:0071554); biological process:external encapsulating structure organization(GO:0045229); biological process:cell wall organization(GO:0071555); biological process:cell wall modification(GO:0042545); biological process:cellular component organization(GO:0016043); biological process:cellular component organization or biogenesis(GO:0071840); …	vvi00040:Pentose and glucuronate interconversions	LOC100254242	7.64962661145294	1.45874626642764e-09	9.8134714210978e-09	UP	cytochrome P450 81E8	molecular function:heme binding(GO:0020037); molecular function:tetrapyrrole binding(GO:0046906); molecular function:oxidoreductase activity, acting on paired donors, with incorporation or reduction of molecular oxygen(GO:0016705); molecular function:iron ion binding(GO:0005506)		LOC100853445	3.78424633695053	0.00454021239034379	0.0271744664119946	UP	laccase-15-like	molecular function:copper ion binding(GO:0005507)		LOC100258932	2.37476358268512	1.77365559094298e-13	2.66703226859642e-10	UP	probable pectinesterase/pectinesterase inhibitor 7	biological process:cell wall modification(GO:0042545); biological process:external encapsulating structure organization(GO:0045229); biological process:cell wall organization(GO:0071555); biological process:cell wall organization or biogenesis(GO:0071554); biological process:cellular component organization(GO:0016043); biological process:cellular component organization or biogenesis(GO:0071840); …	vvi00040:Pentose and glucuronate interconversions	LOC100264885	7.13734895803258	9.26523424426e-50	5.21611265444915e-48	UP	lignin-forming anionic peroxidase	biological process:response to oxidative stress(GO:0006979); biological process:response to stress(GO:0006950); molecular function:heme binding(GO:0020037); molecular function:tetrapyrrole binding(GO:0046906); molecular function:peroxidase activity(GO:0004601); molecular function:oxidoreductase activity, acting on peroxide as acceptor(GO:0016684); molecular function:antioxidant activity(GO:001620…	vvi00940:Phenylpropanoid biosynthesis
LOC100854754	2.14750642390592	6.03344387664604e-06	0.000143255835275096	UP	cysteine-rich receptor-like protein kinase 10			LOC100251265	7.5947008754751	5.80834133439118e-30	9.71471665445925e-29	UP	-		vvi00940:Phenylpropanoid biosynthesis; vvi00380:Tryptophan metabolism	LOC100854027	7.64314660803296	1.5306913700226e-09	1.02771394254495e-08	UP	-			LOC100853235	3.70869563983773	0.000147171759793113	0.00145068266292608	UP	G-type lectin S-receptor-like serine/threonine-protein kinase At1g11410%2C transcript variant X1	biological process:multi-organism process(GO:0051704); biological process:reproduction(GO:0000003); biological process:reproductive process(GO:0022414); biological process:multicellular organismal process(GO:0032501); biological process:cell recognition(GO:0008037); biological process:pollination(GO:0009856); biological process:pollen-pistil interaction(GO:0009875); biological process:multi-multi…		LOC100250185	2.29503210330597	0.000173666817471776	0.0180576539783951	UP	protein BONZAI 3%2C transcript variant X3			LOC100853721	7.08328985060226	8.421258849531e-08	9.40044132550226e-07	UP	probable F-box protein At4g22030
LOC100852726	2.14406738615437	7.83530469994981e-20	1.25088773985961e-17	UP	histone-lysine N-methyltransferase SETD1B			LOC100266303	7.54346831795618	4.01639027269003e-09	2.56091056270728e-08	UP	isoflavone 2'-hydroxylase	molecular function:heme binding(GO:0020037); molecular function:tetrapyrrole binding(GO:0046906); molecular function:iron ion binding(GO:0005506); molecular function:oxidoreductase activity, acting on paired donors, with incorporation or reduction of molecular oxygen(GO:0016705)		LOC100264114	7.62252932840978	4.81123644998312e-10	3.35848335701182e-09	UP	probable F-box protein At4g22030			GER4	3.6091876569367	1.11215204815624e-07	2.13960448569518e-06	UP	germin-like protein 4	molecular function:nutrient reservoir activity(GO:0045735)		LOC100266435	2.20952220948026	1.21201580468658e-06	0.000307694609740432	UP	protein PLANT CADMIUM RESISTANCE 2%2C transcript variant X1			LOC100244997	7.08220488031929	2.35726332739383e-08	2.80153339562565e-07	UP	UDP-glycosyltransferase 87A1	molecular function:transferase activity, transferring hexosyl groups(GO:0016758); molecular function:transferase activity, transferring glycosyl groups(GO:0016757)
LOC100266268	-2.13032350561722	0.000440313650630614	0.0056951988622847	DOWN	probable WRKY transcription factor 51	molecular function:sequence-specific DNA binding(GO:0043565); molecular function:DNA binding transcription factor activity(GO:0003700); molecular function:transcription regulator activity(GO:0140110)		LOC100246962	7.54283691396122	3.85222318070665e-09	2.46013643027085e-08	UP	probable F-box protein At4g22030			LOC100852726	7.61967615145511	1.30493152036562e-160	7.50023175818029e-159	UP	histone-lysine N-methyltransferase SETD1B			LOC104882531	3.54338238233267	6.86323068612558e-06	9.3885415789409e-05	UP	translation initiation factor IF-2-like			LOC100853754	2.1878622828615	1.78148498775761e-10	9.94984815448166e-08	UP	vicilin-like antimicrobial peptides 2-2	molecular function:nutrient reservoir activity(GO:0045735)		LOC100241831	7.02860641122388	2.85285962820682e-08	3.36181807004481e-07	UP	probable F-box protein At4g22030
LOC100266435	2.12250417696198	0.000291228353856853	0.00403793291621375	UP	protein PLANT CADMIUM RESISTANCE 2%2C transcript variant X1			LOC100247600	7.54163152070168	4.10342080770517e-09	2.61143310915178e-08	UP	lignin-forming anionic peroxidase	biological process:response to oxidative stress(GO:0006979); biological process:response to stress(GO:0006950); biological process:response to stimulus(GO:0050896); molecular function:heme binding(GO:0020037); molecular function:tetrapyrrole binding(GO:0046906); molecular function:antioxidant activity(GO:0016209); molecular function:peroxidase activity(GO:0004601); molecular function:oxidoreducta…	vvi00940:Phenylpropanoid biosynthesis	LOC100242381	7.56943897490135	7.48629388221147e-63	1.94338855435932e-61	UP	putative laccase-9	molecular function:copper ion binding(GO:0005507)		LOC100264747	3.51947621655522	1.57848012836608e-43	4.30968321074853e-41	UP	ent-copalyl diphosphate synthase%2C chloroplastic-like	molecular function:terpene synthase activity(GO:0010333); molecular function:carbon-oxygen lyase activity(GO:0016835); molecular function:carbon-oxygen lyase activity, acting on phosphates(GO:0016838); molecular function:magnesium ion binding(GO:0000287); molecular function:lyase activity(GO:0016829)	vvi00904:Diterpenoid biosynthesis	LOC100250774	2.15512717167463	7.52352691000669e-16	1.63411004485345e-12	UP	membrane-associated 30 kDa protein%2C chloroplastic%2C transcript variant X2			LOC104881943	6.99264162219368	1.63357747512654e-07	1.75319314809861e-06	UP	putative UPF0481 protein At3g02645
LOC100263939	2.10583582680537	3.80468311843075e-15	4.19591467856939e-13	UP	NAC domain-containing protein 68			LOC100262882	7.50936543933658	6.26373208745387e-09	3.93765071564017e-08	UP	laccase-14-like	molecular function:copper ion binding(GO:0005507)		LOC100242685	7.54222591189993	9.12356760758468e-10	6.23642457169708e-09	UP	probable F-box protein At4g22030			LOC100249681	3.46440880987809	0.00169041552718641	0.0120112912200899	UP	tropinone reductase homolog At5g06060%2C transcript variant X1		vvi00960:Tropane, piperidine and pyridine alkaloid biosynthesis	LOC100262077	2.1456886632682	1.02960760289386e-08	3.87053258103253e-06	UP	pectinesterase 2	biological process:cell wall modification(GO:0042545); biological process:external encapsulating structure organization(GO:0045229); biological process:cell wall organization(GO:0071555); biological process:cell wall organization or biogenesis(GO:0071554); biological process:cellular component organization(GO:0016043); biological process:cellular component organization or biogenesis(GO:0071840); …	vvi00040:Pentose and glucuronate interconversions	LOC100256879	6.96435382465564	3.71066596918681e-08	4.32297024005921e-07	UP	laccase-15%2C transcript variant X1	molecular function:copper ion binding(GO:0005507)
LOC100265336	2.0879704550932	0.00021843974402015	0.00320639704816969	UP	short-chain dehydrogenase reductase 2a			LOC100262077	7.44805692610201	2.58515770397899e-77	1.05849308514855e-75	UP	pectinesterase 2	biological process:cell wall organization or biogenesis(GO:0071554); biological process:external encapsulating structure organization(GO:0045229); biological process:cell wall organization(GO:0071555); biological process:cell wall modification(GO:0042545); biological process:cellular component organization(GO:0016043); biological process:cellular component organization or biogenesis(GO:0071840); …	vvi00040:Pentose and glucuronate interconversions	LOC100853684	7.53022256225409	3.82660186698664e-09	2.5016976768342e-08	UP	probable F-box protein At4g22030			LOC100266562	3.39778698361491	0.00356738631572972	0.0222261883897496	UP	stilbene synthase 2		vvi00945:Stilbenoid, diarylheptanoid and gingerol biosynthesis	LOC100262247	2.09289288160737	7.02329448371713e-05	0.00915275737118017	UP	peroxidase N1	biological process:response to oxidative stress(GO:0006979); biological process:response to stress(GO:0006950); molecular function:heme binding(GO:0020037); molecular function:tetrapyrrole binding(GO:0046906); molecular function:peroxidase activity(GO:0004601); molecular function:oxidoreductase activity, acting on peroxide as acceptor(GO:0016684); molecular function:antioxidant activity(GO:001620…	vvi00940:Phenylpropanoid biosynthesis	LOC100254668	6.83428842093903	2.91807551630386e-19	6.94031660342891e-18	UP	probable F-box protein At4g22030
LOC100264838	2.06290258378781	9.86185895029292e-12	7.34730407038934e-10	UP	probable glutathione S-transferase		vvi00480:Glutathione metabolism	LOC100242757	7.44158760935018	9.1272882699966e-77	3.69949603588733e-75	UP	pectinesterase 2	biological process:cell wall organization or biogenesis(GO:0071554); biological process:external encapsulating structure organization(GO:0045229); biological process:cell wall organization(GO:0071555); biological process:cell wall modification(GO:0042545); biological process:cellular component organization(GO:0016043); biological process:cellular component organization or biogenesis(GO:0071840); …		LOC100251427	7.51637450133904	9.95435942410862e-10	6.78612595020088e-09	UP	phospholipase A1-Igamma1%2C chloroplastic	biological process:lipid metabolic process(GO:0006629)		LOC100264677	3.38680347680563	0.000595143502431969	0.00492551795627061	UP	transcription factor bHLH75%2C transcript variant X1	molecular function:protein dimerization activity(GO:0046983)		LOC100256293	2.08987141844189	1.20411598608192e-15	2.35380592959294e-12	UP	phenylalanine ammonia-lyase-like		vvi00940:Phenylpropanoid biosynthesis; vvi00360:Phenylalanine metabolism	LOC100255087	6.81210539441244	5.42915742822261e-07	5.47100659825909e-06	UP	12-oxophytodienoate reductase 2-like	molecular function:coenzyme binding(GO:0050662); molecular function:FMN binding(GO:0010181)	vvi00592:alpha-Linolenic acid metabolism
LOC100242757	2.04739759624146	1.18413719810787e-07	4.44064694672979e-06	UP	pectinesterase 2	biological process:cell wall organization or biogenesis(GO:0071554); biological process:cell wall modification(GO:0042545); biological process:external encapsulating structure organization(GO:0045229); biological process:cell wall organization(GO:0071555); biological process:cellular component organization(GO:0016043); biological process:cellular component organization or biogenesis(GO:0071840); …		LOC109121419	7.44129096226569	8.0745057543422e-09	5.03660762287607e-08	UP	patatin-like protein 2	biological process:lipid metabolic process(GO:0006629)		LOC100249471	7.49844312831918	6.90532599133134e-59	1.71406656359033e-57	UP	laccase-15-like	molecular function:copper ion binding(GO:0005507)		LOC104877427	3.37155504045855	8.58731082711844e-12	2.88623426804886e-10	UP	GDSL esterase/lipase APG	molecular function:hydrolase activity, acting on ester bonds(GO:0016788)		LOC100261179	2.08923929760236	3.99405291311758e-06	0.000848649416800244	UP	probable flavin-containing monooxygenase 1	molecular function:oxidoreductase activity, acting on paired donors, with incorporation or reduction of molecular oxygen(GO:0016705); molecular function:N,N-dimethylaniline monooxygenase activity(GO:0004499); molecular function:coenzyme binding(GO:0050662); molecular function:oxidoreductase activity, acting on paired donors, with incorporation or reduction of molecular oxygen, NAD(P)H as one dono…	vvi00430:Taurine and hypotaurine metabolism	LOC100258491	6.79194850309516	9.65437039799801e-08	1.0721635175747e-06	UP	TMV resistance protein N	biological process:cell communication(GO:0007154); biological process:signal transduction(GO:0007165); biological process:signaling(GO:0023052); biological process:cellular response to stimulus(GO:0051716); molecular function:ADP binding(GO:0043531)
LOC100256410	2.04044482180509	2.95435107242275e-05	0.000571868210473702	UP	polygalacturonase QRT3			LOC100252625	7.43099982536241	1.7438949824123e-09	1.1446054432392e-08	UP	laccase-14-like	molecular function:copper ion binding(GO:0005507)		LOC100265939	7.49387403677103	2.76238527109332e-18	2.95097953253341e-17	UP	chaperone protein dnaJ 20%2C chloroplastic-like			LOC109124187	3.31689569254382	0.000150804937499261	0.00147990803018108	UP	stilbene synthase 1-like			LOC100853975	2.06840070637975	0.00016305288729759	0.0175129551697433	UP	tRNA-dihydrouridine(20) synthase [NAD(P)+]-like	biological process:tRNA processing(GO:0008033); biological process:ncRNA processing(GO:0034470); biological process:tRNA metabolic process(GO:0006399); biological process:ncRNA metabolic process(GO:0034660); biological process:RNA processing(GO:0006396); molecular function:coenzyme binding(GO:0050662); molecular function:flavin adenine dinucleotide binding(GO:0050660); molecular function:oxidored…		LOC100247412	6.69150281065959	1.01248565116833e-06	9.79452415924583e-06	UP	berberine bridge enzyme-like 8	molecular function:coenzyme binding(GO:0050662); molecular function:flavin adenine dinucleotide binding(GO:0050660)
LOC104878313	-2.03463833029863	0.0045474940488492	0.0379063365195719	DOWN	putative RING-H2 finger protein ATL21A	molecular function:pattern binding(GO:0001871); molecular function:polysaccharide binding(GO:0030247); molecular function:carbohydrate binding(GO:0030246)		LOC100253799	7.41356561427674	8.57487094213938e-09	5.33547525288672e-08	UP	probable F-box protein At4g22030			LOC100853959	7.43359585269078	6.50307508272688e-09	4.16474400464405e-08	UP	probable F-box protein At4g22030			LOC104879917	3.22660747524911	7.26132368936974e-10	1.91182883028835e-08	UP	uncharacterized LOC104879917			LOC100265939	2.05964760113799	4.73638751220181e-07	0.000132267004412173	UP	chaperone protein dnaJ 20%2C chloroplastic-like			LOC100242375	6.51024145802024	3.59853233781462e-06	3.22729619737356e-05	UP	laccase-15	molecular function:copper ion binding(GO:0005507)
LOC100256774	2.02857778429465	0.000241137990651625	0.00344603251261141	UP	dentin sialophosphoprotein%2C transcript variant X1			LOC100254477	7.29899996973061	1.23918002499294e-32	2.23030216852803e-31	UP	laccase-14	molecular function:copper ion binding(GO:0005507)		LOC100247412	7.38678935601593	1.03620999077256e-08	6.54779456541449e-08	UP	berberine bridge enzyme-like 8	molecular function:coenzyme binding(GO:0050662); molecular function:flavin adenine dinucleotide binding(GO:0050660)		LOC100245000	3.21108336290053	0.00724154879622155	0.039958834179815	UP	uncharacterized LOC100245000			LOC100240904	2.04536084420833	7.81921140501053e-08	2.46532168621203e-05	UP	phenylalanine ammonia-lyase-like		vvi00940:Phenylpropanoid biosynthesis; vvi00360:Phenylalanine metabolism	LOC100257463	6.48357220716179	3.02034091530006e-09	3.93270191772258e-08	UP	patatin-like protein 2	biological process:lipid metabolic process(GO:0006629)
LOC100265094	2.00977536924092	3.01635657506707e-06	7.92526414856571e-05	UP	protein DETOXIFICATION 49	biological process:drug transmembrane transport(GO:0006855); biological process:drug transport(GO:0015893); biological process:response to drug(GO:0042493); biological process:response to chemical(GO:0042221); molecular function:drug transmembrane transporter activity(GO:0015238); molecular function:antiporter activity(GO:0015297); molecular function:secondary active transmembrane transporter act…		LOC100257314	7.28161547820159	2.23796195342397e-08	1.34064323932168e-07	UP	probable carboxylesterase 2			LOC100263621	7.28497925099875	3.95909961655093e-67	1.07422165659714e-65	UP	bifunctional nitrilase/nitrile hydratase NIT4B		vvi00460:Cyanoamino acid metabolism	LOC100264093	-3.1706501961315	0.00652905021462745	0.0367496469437277	DOWN	cyclin-D3-3	cellular component:nucleus(GO:0005634); cellular component:intracellular membrane-bounded organelle(GO:0043231); cellular component:membrane-bounded organelle(GO:0043227)	vvi04075:Plant hormone signal transduction	LOC100266593	2.04500131713859	1.58262511394061e-20	1.0312385242437e-16	UP	phenylalanine ammonia-lyase		vvi00940:Phenylpropanoid biosynthesis; vvi00360:Phenylalanine metabolism	LOC100249261	6.45957273317287	1.64994088578557e-16	3.44471581074138e-15	UP	protein PLANT CADMIUM RESISTANCE 2
LOC100254170	2.0071847703496	2.17824318249405e-08	9.63427189133186e-07	UP	laccase-15	molecular function:copper ion binding(GO:0005507)		LOC100253112	7.25616364287324	2.98931705352759e-08	1.76964752780091e-07	UP	ethylene-responsive transcription factor 2	molecular function:DNA binding transcription factor activity(GO:0003700); molecular function:transcription regulator activity(GO:0140110)		LOC100262077	7.23190244335526	1.85354092211473e-181	1.20444741958054e-179	UP	pectinesterase 2	biological process:cell wall organization or biogenesis(GO:0071554); biological process:cell wall modification(GO:0042545); biological process:external encapsulating structure organization(GO:0045229); biological process:cell wall organization(GO:0071555); biological process:cellular component organization(GO:0016043); biological process:cellular component organization or biogenesis(GO:0071840); …	vvi00040:Pentose and glucuronate interconversions	LOC100261661	3.13165826379583	1.8748833172988e-05	0.000233551871231765	UP	stilbene synthase 1		vvi00945:Stilbenoid, diarylheptanoid and gingerol biosynthesis	LOC100254477	2.03619882465013	1.77944912047097e-05	0.0030247540353884	UP	laccase-14	molecular function:copper ion binding(GO:0005507)		LOC100256781	6.43040764990404	7.02105696315638e-07	6.93173687710711e-06	UP	putative 12-oxophytodienoate reductase 11	molecular function:coenzyme binding(GO:0050662); molecular function:FMN binding(GO:0010181)	vvi00592:alpha-Linolenic acid metabolism
LOC100251137	2.00619954223548	2.36980983211703e-35	1.07365195177778e-32	UP	phenylalanine ammonia-lyase%2C transcript variant X2		vvi00940:Phenylpropanoid biosynthesis; vvi00360:Phenylalanine metabolism	LOC100247260	7.22175875137022	3.27996522150502e-08	1.93519907118533e-07	UP	putative receptor-like protein kinase At4g00960	molecular function:protein serine/threonine kinase activity(GO:0004674)		LOC100258932	7.19723246083535	3.64895628864736e-91	1.25765716408042e-89	UP	probable pectinesterase/pectinesterase inhibitor 7	biological process:cell wall organization or biogenesis(GO:0071554); biological process:cell wall modification(GO:0042545); biological process:external encapsulating structure organization(GO:0045229); biological process:cell wall organization(GO:0071555); biological process:cellular component organization(GO:0016043); biological process:cellular component organization or biogenesis(GO:0071840); …	vvi00040:Pentose and glucuronate interconversions	LOC100259166	3.1293425476963	0.000698049028370912	0.00564414409105909	UP	-	molecular function:transferase activity, transferring acyl groups(GO:0016746); molecular function:transferase activity, transferring acyl groups other than amino-acyl groups(GO:0016747)		PR10.8	2.03081902301285	8.13589341037135e-06	0.00152655587283685	UP	pathogenesis-related protein 10.8	biological process:response to stress(GO:0006950); biological process:defense response(GO:0006952)		LOC100256094	6.42251013076401	1.75209636944053e-16	3.64626978422351e-15	UP	isoflavone 3'-hydroxylase-like	molecular function:heme binding(GO:0020037); molecular function:tetrapyrrole binding(GO:0046906); molecular function:iron ion binding(GO:0005506); molecular function:oxidoreductase activity, acting on paired donors, with incorporation or reduction of molecular oxygen(GO:0016705)
LOC100853590	2.00371863846859	1.09474960277787e-21	1.9947051729745e-19	UP	stilbene synthase 4-like		vvi00945:Stilbenoid, diarylheptanoid and gingerol biosynthesis	LOC100255505	7.16851440478999	2.4929098323296e-21	3.16398101446681e-20	UP	cytochrome P450 710A11	molecular function:heme binding(GO:0020037); molecular function:tetrapyrrole binding(GO:0046906); molecular function:iron ion binding(GO:0005506); molecular function:oxidoreductase activity, acting on paired donors, with incorporation or reduction of molecular oxygen(GO:0016705)	vvi00100:Steroid biosynthesis	LOC100256072	7.17765022738919	1.62199427989826e-139	8.35736648662729e-138	UP	IQ domain-containing protein IQM1			LOC109124219	-3.11217415740015	0.00731921722045315	0.0402759023801358	DOWN	uncharacterized LOC109124219			LOC100243859	1.9947443879811	2.36167278419728e-06	0.000534317264144203	UP	probable mannitol dehydrogenase			LOC100248699	6.36964311954205	7.27462841706026e-06	6.25341954703957e-05	UP	probable F-box protein At4g22030
LOC109123048	1.97943872934104	7.56378559854455e-43	4.87660530724624e-40	UP	probable WRKY transcription factor 26	molecular function:sequence-specific DNA binding(GO:0043565); molecular function:DNA binding transcription factor activity(GO:0003700); molecular function:transcription regulator activity(GO:0140110)	vvi04016:MAPK signaling pathway - plant; vvi04626:Plant-pathogen interaction	LOC100240966	7.15646249758247	7.00824156107474e-08	3.98906252389147e-07	UP	laccase-15-like	molecular function:copper ion binding(GO:0005507)		LOC100263324	7.16542149182789	1.87048581388514e-197	1.33445428484309e-195	UP	probable xyloglucan endotransglucosylase/hydrolase protein 23-like	biological process:cellular glucan metabolic process(GO:0006073); biological process:glucan metabolic process(GO:0044042); biological process:cellular polysaccharide metabolic process(GO:0044264); biological process:cellular carbohydrate metabolic process(GO:0044262); biological process:polysaccharide metabolic process(GO:0005976); biological process:carbohydrate metabolic process(GO:0005975); ce…		LOC100264885	3.10732278423161	0.00389360088727753	0.023907381172005	UP	lignin-forming anionic peroxidase	biological process:response to stress(GO:0006950); biological process:response to oxidative stress(GO:0006979); molecular function:peroxidase activity(GO:0004601); molecular function:oxidoreductase activity, acting on peroxide as acceptor(GO:0016684); molecular function:antioxidant activity(GO:0016209); molecular function:heme binding(GO:0020037); molecular function:tetrapyrrole binding(GO:004690…	vvi00940:Phenylpropanoid biosynthesis	LOC100256093	1.98756023301057	2.77517701839025e-10	1.50692112098591e-07	UP	uncharacterized protein At1g66480			LOC100244898	6.27318618233735	2.53872044302821e-12	4.09368671438298e-11	UP	acid phosphatase 1%2C transcript variant X2
LOC100853820	1.96315470057281	2.48732618872044e-53	2.45264993538358e-50	UP	stilbene synthase 4-like%2C transcript variant X2		vvi00945:Stilbenoid, diarylheptanoid and gingerol biosynthesis	LOC100244997	7.15339015509877	5.02713628337726e-08	2.90752439128356e-07	UP	UDP-glycosyltransferase 87A1	molecular function:transferase activity, transferring hexosyl groups(GO:0016758); molecular function:transferase activity, transferring glycosyl groups(GO:0016757)		LOC100853721	7.10216847160292	5.39211881831197e-08	3.20200210619434e-07	UP	probable F-box protein At4g22030			LOC100242381	3.02840251039735	5.46441786042988e-10	1.46386172548694e-08	UP	putative laccase-9	molecular function:copper ion binding(GO:0005507)		LOC100253452	-1.97927118002093	0.000397425410765147	0.0329189488543945	DOWN	cationic peroxidase 1	biological process:response to oxidative stress(GO:0006979); biological process:response to stress(GO:0006950); molecular function:heme binding(GO:0020037); molecular function:tetrapyrrole binding(GO:0046906); molecular function:peroxidase activity(GO:0004601); molecular function:oxidoreductase activity, acting on peroxide as acceptor(GO:0016684); molecular function:antioxidant activity(GO:001620…	vvi00940:Phenylpropanoid biosynthesis	LOC100266303	6.25294435795498	4.37245654193831e-47	2.33986486209935e-45	UP	isoflavone 2'-hydroxylase	molecular function:heme binding(GO:0020037); molecular function:tetrapyrrole binding(GO:0046906); molecular function:iron ion binding(GO:0005506); molecular function:oxidoreductase activity, acting on paired donors, with incorporation or reduction of molecular oxygen(GO:0016705)
LOC100244707	1.95724458113403	3.07393342610703e-05	0.000590921399332938	UP	pleiotropic drug resistance protein 1-like	molecular function:ATPase activity(GO:0016887); molecular function:nucleoside-triphosphatase activity(GO:0017111); molecular function:pyrophosphatase activity(GO:0016462); molecular function:hydrolase activity, acting on acid anhydrides, in phosphorus-containing anhydrides(GO:0016818); molecular function:hydrolase activity, acting on acid anhydrides(GO:0016817)	vvi02010:ABC transporters	LOC109123315	7.12902519109731	5.67283675743846e-08	3.26220566852239e-07	UP	probable F-box protein At4g22030			LOC100244290	7.09995108557515	7.86395508889799e-26	1.08857625260431e-24	UP	ethylene-responsive transcription factor ERF098	molecular function:DNA binding transcription factor activity(GO:0003700); molecular function:transcription regulator activity(GO:0140110)		LOC100265220	2.98417215881984	1.21314292251423e-06	1.95624203791515e-05	UP	serine carboxypeptidase-like 16	biological process:proteolysis(GO:0006508); molecular function:serine-type carboxypeptidase activity(GO:0004185); molecular function:carboxypeptidase activity(GO:0004180); molecular function:serine-type exopeptidase activity(GO:0070008); molecular function:exopeptidase activity(GO:0008238); molecular function:serine-type peptidase activity(GO:0008236); molecular function:serine hydrolase activity…		LOC100267215	1.94246693990727	5.46162184461629e-06	0.00110065756513979	UP	cytochrome P450 CYP73A100	molecular function:heme binding(GO:0020037); molecular function:tetrapyrrole binding(GO:0046906); molecular function:oxidoreductase activity, acting on paired donors, with incorporation or reduction of molecular oxygen(GO:0016705); molecular function:iron ion binding(GO:0005506)	vvi00945:Stilbenoid, diarylheptanoid and gingerol biosynthesis; vvi00940:Phenylpropanoid biosynthesis; vvi00130:Ubiquinone and other terpenoid-quinone biosynthesis; vvi00941:Flavonoid biosynthesis	LOC100267037	6.2215398100506	1.53370781642401e-05	0.000125209952037399	UP	-	molecular function:coenzyme binding(GO:0050662); molecular function:FMN binding(GO:0010181)	vvi00592:alpha-Linolenic acid metabolism
LOC100251563	-1.94724943958995	5.58208658291108e-06	0.000133675024841912	DOWN	1-aminocyclopropane-1-carboxylate oxidase homolog 1			LOC100248930	7.11324132403164	2.14909706665417e-45	5.11912884218193e-44	UP	BON1-associated protein 2			LOC104877613	6.99696171883013	1.44839872773029e-07	8.29910913805359e-07	UP	stigma-specific STIG1-like protein 1			LOC104882611	2.96910872931551	0.00486950199178077	0.0287908763566249	UP	uncharacterized LOC104882611%2C transcript variant X1			LOC100258294	1.90946259992834	0.0004522717257021	0.0363827477120356	UP	stilbene synthase 1-like		vvi00945:Stilbenoid, diarylheptanoid and gingerol biosynthesis	LOC100252791	6.11916689761293	2.75029613957072e-47	1.47991763819608e-45	UP	uncharacterized LOC100252791	molecular function:calcium ion binding(GO:0005509)
MLO11	-1.9366494488595	0.000408084126546995	0.00535267152840944	DOWN	MLO11 protein	biological process:defense response(GO:0006952); biological process:response to stress(GO:0006950)		LOC100254380	7.0976777509119	8.13706762058311e-275	1.48716006767457e-272	UP	alpha-dioxygenase 1	biological process:response to oxidative stress(GO:0006979); biological process:response to stress(GO:0006950); biological process:response to stimulus(GO:0050896); molecular function:heme binding(GO:0020037); molecular function:tetrapyrrole binding(GO:0046906); molecular function:antioxidant activity(GO:0016209); molecular function:peroxidase activity(GO:0004601); molecular function:oxidoreducta…	vvi00592:alpha-Linolenic acid metabolism	LOC100255773	6.90891546025054	2.56939087737898e-07	1.43240031317051e-06	UP	glucomannan 4-beta-mannosyltransferase 9			LOC100267145	2.9645020144742	1.16663931001307e-145	7.75076269595686e-142	UP	terpene synthase	molecular function:terpene synthase activity(GO:0010333); molecular function:carbon-oxygen lyase activity(GO:0016835); molecular function:carbon-oxygen lyase activity, acting on phosphates(GO:0016838); molecular function:magnesium ion binding(GO:0000287); molecular function:lyase activity(GO:0016829)	vvi00909:Sesquiterpenoid and triterpenoid biosynthesis	LOC100246283	1.88496091917782	2.03684573523168e-09	9.48006200769261e-07	UP	stilbene synthase 5		vvi00945:Stilbenoid, diarylheptanoid and gingerol biosynthesis	LOC109121570	6.0912697976258	0	0	UP	laccase-14-like	molecular function:copper ion binding(GO:0005507)
LOC100264402	1.93252601692791	1.76679148439721e-07	6.34191127472173e-06	UP	receptor-like cytosolic serine/threonine-protein kinase RBK1			LOC100853684	7.09677495377287	6.87810267398815e-08	3.91609674760288e-07	UP	probable F-box protein At4g22030			LOC100261642	6.81902870909334	6.04300027288025e-08	3.56981405813111e-07	UP	probable mannitol dehydrogenase			LOC100855046	2.96420418451736	0.000582113077782524	0.00483622165622488	UP	G-type lectin S-receptor-like serine/threonine-protein kinase RKS1	biological process:multi-organism process(GO:0051704); biological process:reproduction(GO:0000003); biological process:reproductive process(GO:0022414); biological process:multicellular organismal process(GO:0032501); biological process:cell recognition(GO:0008037); biological process:pollination(GO:0009856); biological process:pollen-pistil interaction(GO:0009875); biological process:multi-multi…		LOC100247003	1.87751634930056	1.48419437045754e-06	0.0003626628944213	UP	phospholipase A1-Ibeta2%2C chloroplastic	biological process:lipid metabolic process(GO:0006629)		LOC100242757	6.08456857301866	0	0	UP	pectinesterase 2	biological process:cell wall organization or biogenesis(GO:0071554); biological process:cell wall modification(GO:0042545); biological process:external encapsulating structure organization(GO:0045229); biological process:cell wall organization(GO:0071555); biological process:cellular component organization(GO:0016043); biological process:cellular component organization or biogenesis(GO:0071840); …
LOC100244104	-1.93029190094906	5.65569404543093e-07	1.78543124827794e-05	DOWN	transcription factor HBP-1b(c1)-like	molecular function:sequence-specific DNA binding(GO:0043565)		LOC100244719	7.09296996667128	1.92824586487973e-30	3.26308542656078e-29	UP	putative 12-oxophytodienoate reductase 11	molecular function:coenzyme binding(GO:0050662); molecular function:FMN binding(GO:0010181)	vvi00592:alpha-Linolenic acid metabolism	LOC100259770	6.81643193460689	5.90894907269792e-15	5.47281874168535e-14	UP	probable F-box protein At4g22030			LOC100251215	2.94798144806231	0.00166323465009271	0.0118561980726029	UP	basic 7S globulin			LOC100248142	1.86924547907454	1.91156913287767e-06	0.000450209077222804	UP	uncharacterized LOC100248142			LOC100249138	6.07957336655222	2.37432329485127e-40	1.08822219906842e-38	UP	isoflavone 3'-hydroxylase	molecular function:heme binding(GO:0020037); molecular function:tetrapyrrole binding(GO:0046906); molecular function:iron ion binding(GO:0005506); molecular function:oxidoreductase activity, acting on paired donors, with incorporation or reduction of molecular oxygen(GO:0016705)
LOC100253285	1.93012124602205	0.000272454871324377	0.00381869649499208	UP	uncharacterized LOC100253285	molecular function:calcium ion binding(GO:0005509)		LOC100263993	7.08481793790169	1.41946339023497e-20	1.75936448811861e-19	UP	protein BONZAI 3%2C transcript variant X1			LOC100241119	6.80755894457108	0	0	UP	probable xyloglucan endotransglucosylase/hydrolase protein 23	biological process:cellular glucan metabolic process(GO:0006073); biological process:glucan metabolic process(GO:0044042); biological process:cellular polysaccharide metabolic process(GO:0044264); biological process:cellular carbohydrate metabolic process(GO:0044262); biological process:polysaccharide metabolic process(GO:0005976); biological process:carbohydrate metabolic process(GO:0005975); ce…	vvi04075:Plant hormone signal transduction	LOC100248461	2.93928305927223	3.78756083061378e-05	0.000439405558294314	UP	probable aspartyl protease At4g16563			LOC100854121	1.85145169790629	3.35691599829479e-05	0.00508689875462532	UP	non-specific lipid-transfer protein-like			LOC100254380	6.04392818757265	0	0	UP	alpha-dioxygenase 1	biological process:response to oxidative stress(GO:0006979); biological process:response to stress(GO:0006950); molecular function:heme binding(GO:0020037); molecular function:tetrapyrrole binding(GO:0046906); molecular function:peroxidase activity(GO:0004601); molecular function:oxidoreductase activity, acting on peroxide as acceptor(GO:0016684); molecular function:antioxidant activity(GO:001620…	vvi00592:alpha-Linolenic acid metabolism
BIG8.1	-1.89479258742515	8.4592250317531e-08	3.24489677819856e-06	DOWN	serine hydrolase-like			LOC100853959	7.0416199727441	9.15862586947605e-08	5.16246041033245e-07	UP	probable F-box protein At4g22030			LOC100248113	6.78025775169396	3.6590008622869e-19	4.04871223395347e-18	UP	heavy metal-associated isoprenylated plant protein 45	biological process:metal ion transport(GO:0030001); biological process:ion transport(GO:0006811); biological process:cation transport(GO:0006812)		LOC100246283	2.92435169877567	1.26357258825782e-12	4.6465434052706e-11	UP	stilbene synthase 5		vvi00945:Stilbenoid, diarylheptanoid and gingerol biosynthesis	LOC100853675	1.83355871609558	3.90428499146715e-15	6.36008025109998e-12	UP	stilbene synthase 4		vvi00945:Stilbenoid, diarylheptanoid and gingerol biosynthesis	LOC100253786	5.98322254142585	6.55058041497283e-05	0.000483511769243106	UP	cytochrome P450 87A3%2C transcript variant X1	molecular function:heme binding(GO:0020037); molecular function:tetrapyrrole binding(GO:0046906); molecular function:iron ion binding(GO:0005506); molecular function:oxidoreductase activity, acting on paired donors, with incorporation or reduction of molecular oxygen(GO:0016705)
LOC100262247	1.88936617992593	0.000574489888482283	0.00713346222268779	UP	peroxidase N1	biological process:response to stress(GO:0006950); biological process:response to oxidative stress(GO:0006979); molecular function:heme binding(GO:0020037); molecular function:tetrapyrrole binding(GO:0046906); molecular function:peroxidase activity(GO:0004601); molecular function:oxidoreductase activity, acting on peroxide as acceptor(GO:0016684); molecular function:antioxidant activity(GO:001620…	vvi00940:Phenylpropanoid biosynthesis	LOC104878931	7.01442252259091	1.42789902436117e-43	3.30339263357388e-42	UP	anthocyanidin 3-O-glucosyltransferase 6-like	molecular function:transferase activity, transferring hexosyl groups(GO:0016758); molecular function:transferase activity, transferring glycosyl groups(GO:0016757)		LOC100243675	6.77226968750293	8.18458134301424e-08	4.78910321779642e-07	UP	7-deoxyloganetin glucosyltransferase	molecular function:transferase activity, transferring hexosyl groups(GO:0016758); molecular function:transferase activity, transferring glycosyl groups(GO:0016757)		LOC100261232	-2.9047413456082	0.00461964269026792	0.0275423567034789	DOWN	thaumatin-like protein			LOC100260595	1.80282503379776	0.000288485863994199	0.027243099851974	UP	probable LRR receptor-like serine/threonine-protein kinase At1g53440%2C transcript variant X1			LOC104879070	5.90120202351762	5.75154233849869e-16	1.15737906210347e-14	UP	vegetative cell wall protein gp1
LOC100854990	1.88711892024575	9.14874084129155e-05	0.00151360936735547	UP	ALA-interacting subunit 3-like			LOC100855001	6.99133524698371	1.90079682828639e-07	1.04039257925047e-06	UP	cysteine-rich receptor-like protein kinase 10			LOC100262081	6.75279042112723	5.3675977391592e-07	2.88743644265237e-06	UP	uncharacterized LOC100262081			LOC100255036	2.90418604371622	0.00123264539555313	0.00920144396208594	UP	TMV resistance protein N-like%2C transcript variant X2	biological process:cell communication(GO:0007154); biological process:signal transduction(GO:0007165); biological process:signaling(GO:0023052); biological process:cellular response to stimulus(GO:0051716)		GVVPAL2	1.79247819898856	4.80793978303273e-12	3.91606695328016e-09	UP	phenylalanine ammonia-lyase pseudogene		vvi00940:Phenylpropanoid biosynthesis; vvi00360:Phenylalanine metabolism	LOC100242818	5.88882853234333	0.000111160872076266	0.00077944659005529	UP	scarecrow-like protein 21
LOC100249471	1.88561926467852	5.27616637096262e-12	4.07577773624177e-10	UP	laccase-15-like	molecular function:copper ion binding(GO:0005507)		LOC104877613	6.95900363133928	5.16732256027575e-08	2.98345355404318e-07	UP	stigma-specific STIG1-like protein 1			LOC100254477	6.74598201970954	7.27814504794864e-113	3.06192312491431e-111	UP	laccase-14	molecular function:copper ion binding(GO:0005507)		LOC100252482	2.890770152919	0.00100699983057334	0.00773728358641377	UP	alpha-mannosidase	biological process:carbohydrate metabolic process(GO:0005975); biological process:small molecule metabolic process(GO:0044281); biological process:hexose metabolic process(GO:0019318); biological process:monosaccharide metabolic process(GO:0005996); molecular function:hydrolase activity, hydrolyzing O-glycosyl compounds(GO:0004553); molecular function:hydrolase activity, acting on glycosyl bonds(…	vvi00511:Other glycan degradation	LOC100249330	1.78628801179251	0.000124547780983858	0.0143119403996252	UP	calmodulin-like protein 8%2C transcript variant X1	molecular function:calcium ion binding(GO:0005509)	vvi04016:MAPK signaling pathway - plant; vvi04070:Phosphatidylinositol signaling system; vvi04626:Plant-pathogen interaction	LOC100250042	5.79652312477433	1.55040670047368e-35	6.34461599128713e-34	UP	non-specific lipid-transfer protein-like
LOC100263993	1.8842420833399	0.00131772197309918	0.014017404522362	UP	protein BONZAI 3%2C transcript variant X1			LOC100244220	6.95790984039311	4.5559270616678e-08	2.6494751995305e-07	UP	stilbene synthase 2-like		vvi00945:Stilbenoid, diarylheptanoid and gingerol biosynthesis	LOC100245713	6.72159489556187	0	0	UP	probable carboxylesterase 17			LOC100255578	2.84564594423371	2.64158603695464e-89	3.29059070640893e-86	UP	GDSL esterase/lipase At5g45670	molecular function:hydrolase activity, acting on ester bonds(GO:0016788)		LOC104882455	1.77651244965877	3.42961836967911e-13	4.7887271350348e-10	UP	uncharacterized protein At1g76070			LOC100263713	5.79258108794025	0.000190819553044909	0.00128748668990709	UP	putative receptor-like protein kinase At4g00960
GVVPAL2	1.88133760863797	5.26373461972666e-41	2.84632204614445e-38	UP	phenylalanine ammonia-lyase pseudogene		vvi00940:Phenylpropanoid biosynthesis; vvi00360:Phenylalanine metabolism	BIG8.1	6.94303387635799	1.37329697584197e-51	3.67137797903283e-50	UP	serine hydrolase-like			LOC100248158	6.70817956544967	2.93018748595601e-18	3.12043556698572e-17	UP	uncharacterized LOC100248158	molecular function:calcium ion binding(GO:0005509)		LOC100250432	-2.84356627167021	3.12118931392824e-10	8.66412593536263e-09	DOWN	probable F-box protein At5g04010			LOC100249839	1.77032195639408	1.31511759486516e-05	0.00231602871571388	UP	stilbene synthase 3		vvi00945:Stilbenoid, diarylheptanoid and gingerol biosynthesis	LOC100248810	5.79246980254892	0.000159792513797556	0.00109405918322059	UP	cytochrome P450 76AD1	molecular function:heme binding(GO:0020037); molecular function:tetrapyrrole binding(GO:0046906); molecular function:iron ion binding(GO:0005506); molecular function:oxidoreductase activity, acting on paired donors, with incorporation or reduction of molecular oxygen(GO:0016705)
LOC100244326	1.8718137778676	1.43296650116238e-08	6.47461387034635e-07	UP	rust resistance kinase Lr10-like			LOC100241831	6.92166057994441	3.12529329370267e-07	1.66837218206581e-06	UP	probable F-box protein At4g22030			LOC100252625	6.70363968117824	3.71801628751797e-14	3.32505713340282e-13	UP	laccase-14-like	molecular function:copper ion binding(GO:0005507)		LOC100252791	2.81286483561908	0.0046469640367601	0.0276721363061445	UP	uncharacterized LOC100252791	molecular function:calcium ion binding(GO:0005509)		LOC100251490	1.76574040217064	0.000104029119428498	0.0125370738169093	UP	pleiotropic drug resistance protein 1	molecular function:ATPase activity(GO:0016887); molecular function:nucleoside-triphosphatase activity(GO:0017111); molecular function:pyrophosphatase activity(GO:0016462); molecular function:hydrolase activity, acting on acid anhydrides, in phosphorus-containing anhydrides(GO:0016818); molecular function:hydrolase activity, acting on acid anhydrides(GO:0016817)	vvi02010:ABC transporters	LOC100854584	5.74370659952122	0.000169091645450108	0.00115205881837099	UP	uncharacterized LOC100854584
LOC100267019	1.86902309708374	3.84184566364125e-13	3.37018721198746e-11	UP	RING-H2 finger protein ATL3			LOC100259770	6.91353702936766	1.75155032391829e-10	1.23511637011762e-09	UP	probable F-box protein At4g22030			LOC100249837	6.69586013148451	6.08836699477342e-07	3.2520167581507e-06	UP	crocetin glucosyltransferase%2C chloroplastic-like	molecular function:transferase activity, transferring hexosyl groups(GO:0016758); molecular function:transferase activity, transferring glycosyl groups(GO:0016757)		LOC100246689	2.80531553570727	3.94361124210656e-05	0.000454335928707664	UP	-			LOC100252889	1.74561418762615	7.72646650584653e-05	0.00968668107534298	UP	phenylalanine ammonia-lyase		vvi00940:Phenylpropanoid biosynthesis; vvi00360:Phenylalanine metabolism	LOC100259767	5.69798573592599	1.1652531549262e-104	1.31964919795393e-102	UP	ethylene-responsive transcription factor 2-like	molecular function:DNA binding transcription factor activity(GO:0003700); molecular function:transcription regulator activity(GO:0140110)
LOC100853472	-1.86151087484515	0.000229418010363958	0.00333252522333711	DOWN	transcription factor MYB113-like			LOC100256922	6.89410741530154	2.56342115747351e-28	4.10965063395912e-27	UP	probable WRKY transcription factor 53	molecular function:DNA binding transcription factor activity(GO:0003700); molecular function:sequence-specific DNA binding(GO:0043565); molecular function:transcription regulator activity(GO:0140110)		LOC100255527	6.68759327283103	6.85696667003481e-07	3.64063356584414e-06	UP	phosphatidylinositol 4-phosphate 5-kinase 4	biological process:organophosphate metabolic process(GO:0019637); biological process:lipid metabolic process(GO:0006629); biological process:phosphatidylinositol metabolic process(GO:0046488); biological process:glycerolipid metabolic process(GO:0046486); biological process:glycerophospholipid metabolic process(GO:0006650); biological process:phospholipid metabolic process(GO:0006644); biological…	vvi04070:Phosphatidylinositol signaling system; vvi00562:Inositol phosphate metabolism; vvi04144:Endocytosis	LOC100247932	-2.78977853417306	0.00701039669630434	0.0389095562667897	DOWN	uncharacterized acetyltransferase At3g50280	molecular function:transferase activity, transferring acyl groups(GO:0016746); molecular function:transferase activity, transferring acyl groups other than amino-acyl groups(GO:0016747)		LOC100256465	1.7321949703251	6.7977719288549e-18	3.32207114163139e-14	UP	vicilin-like seed storage protein At2g18540	molecular function:nutrient reservoir activity(GO:0045735)		LOC104882777	5.67809677891384	0.000351624691475694	0.00224272998207434	UP	uncharacterized LOC104882777
LOC100248802	-1.84464619367607	1.04257756938942e-18	1.58879343597044e-16	DOWN	21 kDa protein-like%2C transcript variant X3	molecular function:enzyme inhibitor activity(GO:0004857); molecular function:enzyme regulator activity(GO:0030234); molecular function:molecular function regulator(GO:0098772)		LOC109123728	6.8736299484676	5.50441900396155e-08	3.17079769786943e-07	UP	cucumisin-like%2C transcript variant X1	biological process:proteolysis(GO:0006508); molecular function:serine-type endopeptidase activity(GO:0004252); molecular function:serine-type peptidase activity(GO:0008236); molecular function:serine hydrolase activity(GO:0017171); molecular function:endopeptidase activity(GO:0004175); molecular function:peptidase activity(GO:0008233); molecular function:peptidase activity, acting on L-amino acid…		LOC100855245	6.68678211711668	3.06916717029562e-77	9.29128886390384e-76	UP	laccase-14-like	molecular function:copper ion binding(GO:0005507)		LOC100260566	2.77308159406225	1.63247174999135e-06	2.57615157949942e-05	UP	ethylene-responsive transcription factor ERF109	molecular function:DNA binding transcription factor activity(GO:0003700); molecular function:transcription regulator activity(GO:0140110)		LOC100263876	1.72013223014808	0.000162997460961674	0.0175129551697433	UP	1-aminocyclopropane-1-carboxylate synthase	molecular function:pyridoxal phosphate binding(GO:0030170); molecular function:vitamin B6 binding(GO:0070279); molecular function:vitamin binding(GO:0019842); molecular function:coenzyme binding(GO:0050662)	vvi04016:MAPK signaling pathway - plant; vvi00270:Cysteine and methionine metabolism	LOC100853959	5.67797622870772	1.29581465443422e-09	1.72412388345111e-08	UP	probable F-box protein At4g22030
LOC100854102	-1.82917229929372	1.14133784688216e-05	0.000250094723232491	DOWN	uncharacterized LOC100854102			LOC100244203	6.87270339262362	7.75858600041265e-42	1.73117217483125e-40	UP	laccase-15-like	molecular function:copper ion binding(GO:0005507)		LOC100253112	6.66773388442335	7.13614136595069e-07	3.78196956963267e-06	UP	ethylene-responsive transcription factor 2	molecular function:DNA binding transcription factor activity(GO:0003700); molecular function:transcription regulator activity(GO:0140110)		LOC104879629	2.7721312872285	2.12855363050229e-10	6.03473718485648e-09	UP	extensin-1-like			LOC100855356	1.67781986792335	0.000474925943483474	0.0378932748702651	UP	phenylalanine ammonia-lyase			LOC100268125	5.66970098693268	4.2685095195564e-12	6.77087108562208e-11	UP	isoflavone 2'-hydroxylase-like	molecular function:heme binding(GO:0020037); molecular function:tetrapyrrole binding(GO:0046906); molecular function:iron ion binding(GO:0005506); molecular function:oxidoreductase activity, acting on paired donors, with incorporation or reduction of molecular oxygen(GO:0016705)
LOC100264648	-1.82600382349487	0.00418266255357258	0.0355908489266686	DOWN	protein PLANT CADMIUM RESISTANCE 2			LOC100268125	6.87255304163212	3.72123828717576e-07	1.96873090856267e-06	UP	isoflavone 2'-hydroxylase-like	molecular function:heme binding(GO:0020037); molecular function:tetrapyrrole binding(GO:0046906); molecular function:iron ion binding(GO:0005506); molecular function:oxidoreductase activity, acting on paired donors, with incorporation or reduction of molecular oxygen(GO:0016705)		LOC100241662	6.65855878255906	1.3667577548928e-07	7.85558457206555e-07	UP	gibberellic acid methyltransferase 2	molecular function:methyltransferase activity(GO:0008168); molecular function:transferase activity, transferring one-carbon groups(GO:0016741)		LOC104878986	-2.75198371849978	0.00371311030849265	0.0229541895124538	DOWN	uncharacterized LOC104878986			LOC100265094	1.67355913270319	7.1110422197727e-05	0.0091827628793115	UP	protein DETOXIFICATION 49	biological process:response to chemical(GO:0042221); biological process:drug transmembrane transport(GO:0006855); biological process:drug transport(GO:0015893); biological process:response to drug(GO:0042493); molecular function:antiporter activity(GO:0015297); molecular function:secondary active transmembrane transporter activity(GO:0015291); molecular function:drug transmembrane transporter act…		LOC100256018	5.63658078273532	4.44960350754604e-11	6.56122836665324e-10	UP	laccase-14	molecular function:copper ion binding(GO:0005507)
LOC100254045	1.81438534562219	1.65554849781644e-53	1.73449746680606e-50	UP	stilbene synthase 4-like		vvi00945:Stilbenoid, diarylheptanoid and gingerol biosynthesis	LOC100249362	6.86288606114347	2.78944172786554e-07	1.49863539543049e-06	UP	laccase-15-like	molecular function:copper ion binding(GO:0005507)		LOC100251546	6.6313584007015	6.07875216859978e-14	5.37861488500043e-13	UP	nudix hydrolase 18%2C mitochondrial			LOC100252889	2.74236239423695	1.31474373000915e-07	2.49801308701739e-06	UP	phenylalanine ammonia-lyase		vvi00940:Phenylpropanoid biosynthesis; vvi00360:Phenylalanine metabolism	LOC100245997	1.66863965459417	1.06288486264999e-10	6.11096273384762e-08	UP	phenylalanine ammonia-lyase		vvi00940:Phenylpropanoid biosynthesis; vvi00360:Phenylalanine metabolism	LOC100855369	5.63507616824262	5.66339356351118e-23	1.58047626394892e-21	UP	probable leucine-rich repeat receptor-like protein kinase At1g35710
LOC100247381	-1.80930740872531	0.00268289426455577	0.0248746441132458	DOWN	cinnamyl alcohol dehydrogenase 1		vvi00940:Phenylpropanoid biosynthesis	LOC100264391	6.83654337030901	4.0445599031031e-48	1.01260065120778e-46	UP	probable receptor-like protein kinase At1g11050%2C transcript variant X1			LOC100266519	6.60317354919401	9.97871399117727e-07	5.19402245601993e-06	UP	auxin-binding protein ABP19a-like	molecular function:nutrient reservoir activity(GO:0045735)		LOC100262623	2.74101640127736	1.07292093406559e-06	1.751383057892e-05	UP	probable pectinesterase/pectinesterase inhibitor 25	biological process:cell wall organization or biogenesis(GO:0071554); biological process:cell wall modification(GO:0042545); biological process:external encapsulating structure organization(GO:0045229); biological process:cell wall organization(GO:0071555); biological process:cellular component organization(GO:0016043); biological process:cellular component organization or biogenesis(GO:0071840); …	vvi00040:Pentose and glucuronate interconversions	LOC100853708	1.66321878665603	1.93397027315782e-07	5.7280683181347e-05	UP	stilbene synthase 4-like		vvi00945:Stilbenoid, diarylheptanoid and gingerol biosynthesis	LOC100256072	5.61503853059684	4.83722311453818e-168	9.71384216990609e-166	UP	IQ domain-containing protein IQM1
LOC100254732	-1.793104325837	0.000665284497247313	0.00802313958802641	DOWN	thaumatin-like protein			LOC100261664	6.79783648307578	1.35189754488621e-27	2.12001156336914e-26	UP	phospholipase A1-Igamma1%2C chloroplastic	biological process:lipid metabolic process(GO:0006629)		LOC100263876	6.5648094443467	0	0	UP	1-aminocyclopropane-1-carboxylate synthase	molecular function:coenzyme binding(GO:0050662); molecular function:vitamin binding(GO:0019842); molecular function:pyridoxal phosphate binding(GO:0030170); molecular function:vitamin B6 binding(GO:0070279)	vvi00270:Cysteine and methionine metabolism; vvi04016:MAPK signaling pathway - plant	LOC100854577	2.7292555040216	2.0725327948296e-08	4.50956890106428e-07	UP	-			LOC100264153	1.64472974495989	0.000629128547631203	0.0458888240637864	UP	probable WRKY transcription factor 9	molecular function:sequence-specific DNA binding(GO:0043565); molecular function:DNA binding transcription factor activity(GO:0003700); molecular function:transcription regulator activity(GO:0140110)		LOC100261894	5.5801040766441	1.20764434856351e-06	1.15595598357093e-05	UP	uncharacterized LOC100261894
LOC104881693	1.78490282594199	0.00569111999416149	0.0449949942760962	UP	polyvinylalcohol dehydrogenase			LOC100241662	6.71543668488776	1.24825809587516e-07	6.93040065160845e-07	UP	gibberellic acid methyltransferase 2	molecular function:methyltransferase activity(GO:0008168); molecular function:transferase activity, transferring one-carbon groups(GO:0016741)		LOC104881171	6.56044904440307	1.37196737096012e-06	7.0406494560036e-06	UP	uncharacterized LOC104881171			LOC100250731	2.70008550669887	0.00593142131740349	0.03398078708743	UP	2-succinylbenzoate--CoA ligase%2C chloroplastic/peroxisomal%2C transcript variant X1		vvi00130:Ubiquinone and other terpenoid-quinone biosynthesis; vvi01240:Biosynthesis of cofactors	LOC100853406	1.64276820933042	1.2400119245649e-11	8.97768633384989e-09	UP	stilbene synthase 2		vvi00945:Stilbenoid, diarylheptanoid and gingerol biosynthesis	LOC100262174	5.55007734220792	1.35857586092525e-11	2.08047949645935e-10	UP	uncharacterized LOC100262174
LOC104879788	1.7799837333616	0.00053204911831892	0.00671591820058739	UP	protein LURP-one-related 12-like			LOC100259608	6.66699951528525	3.15078689964955e-131	2.32027178866501e-129	UP	-		vvi00945:Stilbenoid, diarylheptanoid and gingerol biosynthesis	LOC100252986	6.55479951939297	3.64828181481483e-56	8.60572741612506e-55	UP	protein DMR6-LIKE OXYGENASE 2			LOC100265063	2.68268579127968	0.00532022106488771	0.0310232083219067	UP	4-coumarate--CoA ligase 2		vvi00940:Phenylpropanoid biosynthesis; vvi00130:Ubiquinone and other terpenoid-quinone biosynthesis	LOC100254214	1.63196092397554	5.05188572678755e-05	0.00710462317893835	UP	uncharacterized LOC100254214			LOC100253903	5.52807723073056	7.18559208947661e-09	9.00116709394951e-08	UP	geraniol 8-hydroxylase-like	molecular function:heme binding(GO:0020037); molecular function:tetrapyrrole binding(GO:0046906); molecular function:iron ion binding(GO:0005506); molecular function:oxidoreductase activity, acting on paired donors, with incorporation or reduction of molecular oxygen(GO:0016705)
LOC100258373	1.7762383561723	4.68360079282419e-06	0.000114950512577031	UP	pleiotropic drug resistance protein 1	molecular function:ATPase activity(GO:0016887); molecular function:nucleoside-triphosphatase activity(GO:0017111); molecular function:pyrophosphatase activity(GO:0016462); molecular function:hydrolase activity, acting on acid anhydrides, in phosphorus-containing anhydrides(GO:0016818); molecular function:hydrolase activity, acting on acid anhydrides(GO:0016817)	vvi02010:ABC transporters	LOC100261845	6.64941798882567	5.45854317915661e-303	1.23301743903106e-300	UP	putative 12-oxophytodienoate reductase 11	molecular function:coenzyme binding(GO:0050662); molecular function:FMN binding(GO:0010181)	vvi00592:alpha-Linolenic acid metabolism	LOC100258047	6.54603096312581	1.37580005081099e-56	3.26416560892413e-55	UP	probable glutathione S-transferase		vvi00480:Glutathione metabolism	LOC104881135	2.67133665487859	0.00421565462024763	0.0255227249218902	UP	uncharacterized LOC104881135			LOC100855299	1.62602190487979	3.06444001401282e-17	1.09494597630075e-13	UP	stilbene synthase 2%2C transcript variant X1		vvi00945:Stilbenoid, diarylheptanoid and gingerol biosynthesis	LOC109124132	5.50645115441954	0.000915815517398055	0.00531085753599187	UP	stilbene synthase 3-like		vvi00945:Stilbenoid, diarylheptanoid and gingerol biosynthesis
LOC100853130	1.77253863621545	3.62086349344759e-05	0.000678895125000455	UP	coatomer subunit beta'-1			LOC100262364	6.64278196966045	1.5564583579572e-133	1.15892736401376e-131	UP	epidermis-specific secreted glycoprotein EP1			LOC100266673	6.49374113889401	2.54899681466028e-161	1.46920144085674e-159	UP	aluminum-activated malate transporter 2	biological process:ion transport(GO:0006811); biological process:anion transport(GO:0006820); biological process:organic anion transport(GO:0015711); biological process:organic acid transport(GO:0015849); biological process:carboxylic acid transport(GO:0046942); biological process:organic substance transport(GO:0071702)		LOC100855166	2.67067155168432	0.00345902250954482	0.0216525683535609	UP	putative receptor-like protein kinase At4g00960			LOC100264391	1.62428026509134	6.6583059686426e-17	1.85937950107179e-13	UP	probable receptor-like protein kinase At1g11050%2C transcript variant X1			LOC100250282	5.484070806901	0.000645087256327184	0.00389874485448254	UP	protein BONZAI 3%2C transcript variant X3
LOC100242903	1.76413436110285	1.25458619201357e-54	1.4020418891149e-51	UP	stilbene synthase 4		vvi00945:Stilbenoid, diarylheptanoid and gingerol biosynthesis	LOC100254788	6.64121584777173	7.81809817343526e-14	6.97935371575233e-13	UP	uncharacterized LOC100254788			LOC100259767	6.45586535229002	3.25431876605472e-74	9.58169121249359e-73	UP	ethylene-responsive transcription factor 2-like	molecular function:DNA binding transcription factor activity(GO:0003700); molecular function:transcription regulator activity(GO:0140110)		LOC104878269	2.66652913907784	0.00388332818147351	0.0238516529999841	UP	L-type lectin-domain containing receptor kinase VII.1-like%2C transcript variant X1	molecular function:carbohydrate binding(GO:0030246)		LOC104882531	1.61121438790003	0.000166031103256597	0.0176390000351085	UP	translation initiation factor IF-2-like			LOC100256860	5.47623351777872	1.1401143864343e-08	1.39762669184102e-07	UP	E3 ubiquitin-protein ligase PUB23	biological process:protein ubiquitination(GO:0016567); biological process:protein modification by small protein conjugation(GO:0032446); biological process:protein modification by small protein conjugation or removal(GO:0070647); molecular function:ubiquitin-protein transferase activity(GO:0004842); molecular function:ubiquitin-like protein transferase activity(GO:0019787)
LOC100254492	1.7631114163738	7.21393255010203e-63	1.72753073339086e-59	UP	stilbene synthase 2-like		vvi00945:Stilbenoid, diarylheptanoid and gingerol biosynthesis	LOC100243731	6.62487356205685	1.01506683873619e-92	4.94113891669547e-91	UP	berberine bridge enzyme-like 13	molecular function:coenzyme binding(GO:0050662); molecular function:flavin adenine dinucleotide binding(GO:0050660)		LOC100266675	6.45085478382085	5.44840312364909e-06	2.6114450865618e-05	UP	methanol O-anthraniloyltransferase	molecular function:transferase activity, transferring acyl groups other than amino-acyl groups(GO:0016747); molecular function:transferase activity, transferring acyl groups(GO:0016746)		LOC100244203	2.64114846814727	0.00217074825159847	0.0147260665087165	UP	laccase-15-like	molecular function:copper ion binding(GO:0005507)		LOC100253152	1.59850427392892	3.78131321177556e-09	1.6426024591953e-06	UP	cytokinin hydroxylase	molecular function:heme binding(GO:0020037); molecular function:tetrapyrrole binding(GO:0046906); molecular function:oxidoreductase activity, acting on paired donors, with incorporation or reduction of molecular oxygen(GO:0016705); molecular function:iron ion binding(GO:0005506)		LOC100242277	5.46104465962272	6.69016305953242e-09	8.39675813380361e-08	UP	berberine bridge enzyme-like 8	molecular function:coenzyme binding(GO:0050662); molecular function:flavin adenine dinucleotide binding(GO:0050660)
LOC100255094	1.72884199941383	0.00251092695746735	0.0235538156620175	UP	heavy metal-associated isoprenylated plant protein 47			LOC100852744	6.62087814878665	2.54022207138124e-07	1.37096978585365e-06	UP	laccase-15	molecular function:copper ion binding(GO:0005507)		LOC100246469	6.44423592505606	1.65862820477626e-78	5.15894053205102e-77	UP	serine/threonine-protein kinase-like protein CCR4			LOC100259767	2.62770859447816	7.38475781418088e-06	0.000100674150474993	UP	ethylene-responsive transcription factor 2-like	molecular function:DNA binding transcription factor activity(GO:0003700); molecular function:transcription regulator activity(GO:0140110)		G1	1.58824781167518	6.19343890205092e-09	2.57594348207003e-06	UP	beta 1-3 glucanase	biological process:carbohydrate metabolic process(GO:0005975); molecular function:hydrolase activity, hydrolyzing O-glycosyl compounds(GO:0004553); molecular function:hydrolase activity, acting on glycosyl bonds(GO:0016798)		LOC100267062	5.45773661467048	5.89503860632275e-266	2.05052601808144e-263	UP	putative 12-oxophytodienoate reductase 11	molecular function:coenzyme binding(GO:0050662); molecular function:FMN binding(GO:0010181)	vvi00592:alpha-Linolenic acid metabolism
LOC100247056	-1.7274693138643	0.000373389708759962	0.00495969230423394	DOWN	probable carboxylesterase 2			LOC100852726	6.61056388955959	6.80210362550603e-155	5.99778470557777e-153	UP	histone-lysine N-methyltransferase SETD1B			LOC109121419	6.41301670537971	1.30632744712245e-20	1.50930380696978e-19	UP	patatin-like protein 2	biological process:lipid metabolic process(GO:0006629)		LOC100263621	2.62364494804273	5.55694223900824e-18	3.61945803155795e-16	UP	bifunctional nitrilase/nitrile hydratase NIT4B		vvi00460:Cyanoamino acid metabolism	LOC100261934	1.57342159569946	1.90013867079166e-09	9.05949042356958e-07	UP	cytochrome P450 94A1-like	molecular function:heme binding(GO:0020037); molecular function:tetrapyrrole binding(GO:0046906); molecular function:oxidoreductase activity, acting on paired donors, with incorporation or reduction of molecular oxygen(GO:0016705); molecular function:iron ion binding(GO:0005506)		LOC100257314	5.37973423725701	2.3608675086266e-08	2.80410598783765e-07	UP	probable carboxylesterase 2
LOC100251702	1.72683026100959	0.00222570083848353	0.0214052915407341	UP	-		vvi00460:Cyanoamino acid metabolism	LOC104878263	6.60325589934945	9.99034514008059e-14	8.87520542183739e-13	UP	cysteine-rich repeat secretory protein 38-like			LOC100852659	6.41214557067249	0	0	UP	U-box domain-containing protein 21	biological process:protein ubiquitination(GO:0016567); biological process:protein modification by small protein conjugation(GO:0032446); biological process:protein modification by small protein conjugation or removal(GO:0070647); molecular function:ubiquitin-protein transferase activity(GO:0004842); molecular function:ubiquitin-like protein transferase activity(GO:0019787)		LOC100245657	2.6202144076531	0.00873010016344035	0.0460073046952749	UP	-	molecular function:transferase activity, transferring hexosyl groups(GO:0016758); molecular function:transferase activity, transferring glycosyl groups(GO:0016757)		LOC100254306	1.56594876362855	0.000103230068361069	0.0125337973684607	UP	uncharacterized LOC100254306			LOC104879788	5.33673602239264	7.59443815891709e-22	2.01817272711522e-20	UP	protein LURP-one-related 12-like
LOC100244203	1.71649571694357	0.000473364585837662	0.00604802633566824	UP	laccase-15-like	molecular function:copper ion binding(GO:0005507)		LOC100266134	6.58971397619969	1.89393002747416e-06	9.25287224115203e-06	UP	jasmonate O-methyltransferase	molecular function:methyltransferase activity(GO:0008168); molecular function:transferase activity, transferring one-carbon groups(GO:0016741)	vvi00592:alpha-Linolenic acid metabolism	LOC100247331	6.40997158876851	3.2190429108864e-06	1.58804041474192e-05	UP	cinnamoyl-CoA reductase 1	molecular function:coenzyme binding(GO:0050662)		LOC100258294	2.61631626635981	5.61465138906747e-20	4.12935855481563e-18	UP	stilbene synthase 1-like		vvi00945:Stilbenoid, diarylheptanoid and gingerol biosynthesis	LOC100852659	1.56571949066057	1.82297934868379e-11	1.14953549380873e-08	UP	U-box domain-containing protein 21	biological process:protein ubiquitination(GO:0016567); biological process:protein modification by small protein conjugation(GO:0032446); biological process:protein modification by small protein conjugation or removal(GO:0070647); molecular function:ubiquitin-protein transferase activity(GO:0004842); molecular function:ubiquitin-like protein transferase activity(GO:0019787)		LOC100243954	5.33525232819293	0.00128881952097994	0.00718926559254533	UP	-
LOC100232934	-1.71513546313436	0.00142660388323808	0.0149269674478462	DOWN	chlorophyll a-b binding protein 4%2C chloroplastic		vvi00196:Photosynthesis - antenna proteins	LOC104882538	6.57643134834283	1.92561688624426e-06	9.4031095168945e-06	UP	uncharacterized LOC104882538			LOC100261491	6.40124695678729	3.66306268855444e-06	1.79063562762973e-05	UP	glycerol-3-phosphate acyltransferase 5		vvi00564:Glycerophospholipid metabolism; vvi00561:Glycerolipid metabolism	LOC100245479	2.61183481372044	0.00512104858630033	0.0300818212123643	UP	GDSL esterase/lipase EXL3	molecular function:hydrolase activity, acting on ester bonds(GO:0016788)		LOC100248930	1.56208820572028	4.34980534930693e-08	1.46603439600434e-05	UP	BON1-associated protein 2			LOC100257751	5.31086093102403	0.00131530071026808	0.00731603156348139	UP	transcription factor JUNGBRUNNEN 1
LOC100249244	-1.70913090623929	0.00539916806934954	0.0431580962833516	DOWN	tryptophan aminotransferase-related protein 3	molecular function:lyase activity(GO:0016829)		LOC100245245	6.56661371049647	4.07149034372002e-36	7.91617426210322e-35	UP	expansin-like B1			LOC100261894	6.3923969370305	6.62354601251655e-07	3.52403736217439e-06	UP	uncharacterized LOC100261894			LOC100267770	-2.60004602468299	0.00606335540300629	0.0345875033020373	DOWN	protein trichome birefringence-like 43			LOC104882242	1.55806772520873	1.4359039851285e-06	0.000359859629503741	UP	AAA-ATPase At2g46620-like			LOC100254590	5.30024437618435	2.15397665717803e-10	3.05144082219425e-09	UP	probable leucine-rich repeat receptor-like protein kinase At1g35710%2C transcript variant X1
LOC100258071	1.6796865891946	3.89031826056307e-40	1.9761637879339e-37	UP	pantoate--beta-alanine ligase	biological process:cellular modified amino acid metabolic process(GO:0006575); biological process:vitamin metabolic process(GO:0006766); biological process:water-soluble vitamin metabolic process(GO:0006767); biological process:vitamin biosynthetic process(GO:0009110); biological process:water-soluble vitamin biosynthetic process(GO:0042364); biological process:organic acid biosynthetic process(G…	vvi00770:Pantothenate and CoA biosynthesis; vvi00410:beta-Alanine metabolism; vvi01240:Biosynthesis of cofactors	LOC100244332	6.5309481206738	6.14282389076442e-269	1.05551565384554e-266	UP	transmembrane protein 45B			LOC100252949	6.38846623351957	6.80858714581414e-07	3.61682926641999e-06	UP	probable xyloglucan endotransglucosylase/hydrolase protein 23	biological process:cellular glucan metabolic process(GO:0006073); biological process:glucan metabolic process(GO:0044042); biological process:cellular polysaccharide metabolic process(GO:0044264); biological process:cellular carbohydrate metabolic process(GO:0044262); biological process:polysaccharide metabolic process(GO:0005976); biological process:carbohydrate metabolic process(GO:0005975); ce…		LOC100262963	-2.59844695255222	6.20513142356885e-09	1.45157833806515e-07	DOWN	uncharacterized LOC100262963%2C transcript variant X1			MLO6	1.52640510710112	7.65206327439244e-06	0.00146649542046886	UP	MLO6 protein	biological process:response to stress(GO:0006950); biological process:defense response(GO:0006952)		LOC104880948	5.29998353436328	0.000231734736942454	0.00154007538072401	UP	uncharacterized LOC104880948%2C transcript variant X1		vvi04016:MAPK signaling pathway - plant; vvi04626:Plant-pathogen interaction; vvi04075:Plant hormone signal transduction
LOC100252004	-1.67588834798594	7.67314032287138e-08	2.98433529541283e-06	DOWN	chlorophyll a-b binding protein 40%2C chloroplastic-like		vvi00196:Photosynthesis - antenna proteins	LOC100252986	6.52945731234597	5.5027933984119e-13	4.68564838973625e-12	UP	protein DMR6-LIKE OXYGENASE 2			LOC100243731	6.38496414330099	2.20885799596086e-210	1.71367066728462e-208	UP	berberine bridge enzyme-like 13	molecular function:coenzyme binding(GO:0050662); molecular function:flavin adenine dinucleotide binding(GO:0050660)		LOC100245864	2.57819608422523	8.63289533467714e-33	1.55691858454649e-30	UP	probable anion transporter 3%2C chloroplastic			LOC100255713	-1.52450170253562	8.51400021782358e-06	0.0015701101533775	DOWN	protein EXORDIUM			LOC100263656	5.27415152913882	6.0196263964906e-19	1.4059508702307e-17	UP	L-ascorbate oxidase	molecular function:copper ion binding(GO:0005507)
LOC100261497	1.67557223212916	6.29030303854271e-06	0.000147690715658571	UP	18.2 kDa class I heat shock protein		vvi04141:Protein processing in endoplasmic reticulum	LOC100261179	6.51026892928057	4.70723867379771e-17	4.99126193555007e-16	UP	probable flavin-containing monooxygenase 1	molecular function:coenzyme binding(GO:0050662); molecular function:flavin adenine dinucleotide binding(GO:0050660); molecular function:NADP binding(GO:0050661); molecular function:oxidoreductase activity, acting on paired donors, with incorporation or reduction of molecular oxygen(GO:0016705); molecular function:N,N-dimethylaniline monooxygenase activity(GO:0004499); molecular function:oxidoredu…	vvi00430:Taurine and hypotaurine metabolism	LOC100855369	6.34251624683405	6.67977773366347e-09	4.27254498049121e-08	UP	probable leucine-rich repeat receptor-like protein kinase At1g35710			LOC100246258	-2.55668641787121	0.0010405218158544	0.00796414758517433	DOWN	uncharacterized LOC100246258	molecular function:ADP binding(GO:0043531)		LOC100244055	1.51718512896445	0.000539447650629522	0.0408725685058368	UP	senescence-associated carboxylesterase 101	biological process:lipid metabolic process(GO:0006629)		LOC100255275	5.23155259273679	0.00216775929073232	0.0113510169957459	UP	putative UDP-glucose flavonoid 3-O-glucosyltransferase 3	molecular function:transferase activity, transferring hexosyl groups(GO:0016758); molecular function:transferase activity, transferring glycosyl groups(GO:0016757)
LOC100242786	-1.67390738756429	9.15542219975912e-13	7.75112840073546e-11	DOWN	plasma membrane ATPase 4		vvi00190:Oxidative phosphorylation	LOC100246608	6.5091631362776	2.47239600637849e-40	5.3331597974499e-39	UP	valencene synthase	molecular function:carbon-oxygen lyase activity(GO:0016835); molecular function:lyase activity(GO:0016829); molecular function:carbon-oxygen lyase activity, acting on phosphates(GO:0016838); molecular function:magnesium ion binding(GO:0000287); molecular function:terpene synthase activity(GO:0010333)		LOC100250188	6.3400630813039	8.95816723754127e-07	4.6903372931689e-06	UP	kunitz trypsin inhibitor 2	molecular function:enzyme inhibitor activity(GO:0004857); molecular function:endopeptidase inhibitor activity(GO:0004866); molecular function:peptidase inhibitor activity(GO:0030414); molecular function:peptidase regulator activity(GO:0061134); molecular function:endopeptidase regulator activity(GO:0061135); molecular function:molecular function regulator(GO:0098772); molecular function:enzyme re…		LOC100254585	2.52697508623724	0.00192632082694169	0.013391524381505	UP	probable calcium-binding protein CML31	molecular function:calcium ion binding(GO:0005509)	vvi04626:Plant-pathogen interaction	LOC100232922	1.50778449458395	2.6139206849782e-15	4.64517468635944e-12	UP	ornithine decarboxylase		vvi00330:Arginine and proline metabolism; vvi00480:Glutathione metabolism	LOC100852886	5.1697120261769	1.27098909313364e-16	2.66784445529636e-15	UP	stilbene synthase 1		vvi00945:Stilbenoid, diarylheptanoid and gingerol biosynthesis
LOC100241834	-1.64920262381658	2.6574158970181e-05	0.000522843458705569	DOWN	uncharacterized LOC100241834			LOC100247003	6.48099329630707	4.13741530654181e-40	8.91517656192032e-39	UP	phospholipase A1-Ibeta2%2C chloroplastic	biological process:lipid metabolic process(GO:0006629)		IFRL3	6.33621084935223	5.39498523840265e-06	2.58644922002744e-05	UP	isoflavone reductase-like protein 3%2C transcript variant X1			G1	2.52365228467953	7.88198444927248e-23	7.34092673170326e-21	UP	beta 1-3 glucanase	biological process:carbohydrate metabolic process(GO:0005975); molecular function:hydrolase activity, hydrolyzing O-glycosyl compounds(GO:0004553); molecular function:hydrolase activity, acting on glycosyl bonds(GO:0016798)		LOC104877274	1.50570183340719	0.000537971987611845	0.0408725685058368	UP	stilbene synthase 1		vvi00945:Stilbenoid, diarylheptanoid and gingerol biosynthesis	LOC100240862	5.15590967735215	0.000379726647278286	0.00240274289104191	UP	stilbene synthase 2		vvi00945:Stilbenoid, diarylheptanoid and gingerol biosynthesis
LOC100251490	1.6386143672431	0.00181662063692878	0.0182347375669683	UP	pleiotropic drug resistance protein 1	molecular function:ATPase activity(GO:0016887); molecular function:nucleoside-triphosphatase activity(GO:0017111); molecular function:pyrophosphatase activity(GO:0016462); molecular function:hydrolase activity, acting on acid anhydrides, in phosphorus-containing anhydrides(GO:0016818); molecular function:hydrolase activity, acting on acid anhydrides(GO:0016817)	vvi02010:ABC transporters	LOC100258949	6.45026246102709	3.66668368962196e-06	1.7287760060075e-05	UP	uncharacterized LOC100258949			LOC100242194	6.32161667268403	4.11820313264363e-42	7.94213768605489e-41	UP	cinnamoyl-CoA reductase 1	molecular function:coenzyme binding(GO:0050662)		LOC100247990	2.52022037407892	2.47404888016465e-14	1.10313799173516e-12	UP	basic form of pathogenesis-related protein 1		vvi04626:Plant-pathogen interaction; vvi04016:MAPK signaling pathway - plant; vvi04075:Plant hormone signal transduction	LOC100245139	1.48378249614983	1.90933599275982e-11	1.16636562457716e-08	UP	proline-rich receptor-like protein kinase PERK1%2C transcript variant X1			LOC100262970	5.13550846957771	3.78400661947203e-159	7.08737162891305e-157	UP	2-alkenal reductase (NADP(+)-dependent)%2C transcript variant X3
LOC100246283	1.63483512208788	5.6109820474272e-56	7.23514554315555e-53	UP	stilbene synthase 5		vvi00945:Stilbenoid, diarylheptanoid and gingerol biosynthesis	LOC100266002	6.43347918579565	4.46706847372417e-09	2.8365743713124e-08	UP	E3 ubiquitin-protein ligase PUB23	biological process:protein ubiquitination(GO:0016567); biological process:protein modification by small protein conjugation(GO:0032446); biological process:protein modification by small protein conjugation or removal(GO:0070647); molecular function:ubiquitin-protein transferase activity(GO:0004842); molecular function:ubiquitin-like protein transferase activity(GO:0019787)		LOC100853303	6.30822521144709	6.03859776919e-06	2.88146746685109e-05	UP	21 kDa protein-like	molecular function:enzyme inhibitor activity(GO:0004857); molecular function:molecular function regulator(GO:0098772); molecular function:enzyme regulator activity(GO:0030234)		LOC100262247	2.51890247851823	3.75611517938202e-08	7.75783747567492e-07	UP	peroxidase N1	biological process:response to stress(GO:0006950); biological process:response to oxidative stress(GO:0006979); molecular function:peroxidase activity(GO:0004601); molecular function:oxidoreductase activity, acting on peroxide as acceptor(GO:0016684); molecular function:antioxidant activity(GO:0016209); molecular function:heme binding(GO:0020037); molecular function:tetrapyrrole binding(GO:004690…	vvi00940:Phenylpropanoid biosynthesis	LOC100243717	1.48345763096411	8.09506071567637e-13	9.30836746294363e-10	UP	aspartyl protease family protein 2			LOC100261661	5.10727621026286	2.7001180045849e-21	7.01274648150791e-20	UP	stilbene synthase 1		vvi00945:Stilbenoid, diarylheptanoid and gingerol biosynthesis
LOC100267676	1.62970479694336	3.39898038238953e-06	8.77921543143231e-05	UP	uncharacterized LOC100267676			LOC104879917	6.4329358554606	8.77869654638228e-95	4.32565969040366e-93	UP	uncharacterized LOC104879917			LOC100250461	6.30669156707777	1.59740109604354e-197	1.14765394238283e-195	UP	xyloglucan endotransglucosylase/hydrolase 2	biological process:cellular glucan metabolic process(GO:0006073); biological process:glucan metabolic process(GO:0044042); biological process:cellular polysaccharide metabolic process(GO:0044264); biological process:cellular carbohydrate metabolic process(GO:0044262); biological process:polysaccharide metabolic process(GO:0005976); biological process:carbohydrate metabolic process(GO:0005975); ce…		LOC100249331	2.48960497136805	0.000142564374822268	0.0014114586851568	UP	cyclin-U4-1	biological process:regulation of phosphate metabolic process(GO:0019220); biological process:regulation of protein modification process(GO:0031399); biological process:regulation of phosphorus metabolic process(GO:0051174); biological process:regulation of cellular protein metabolic process(GO:0032268); biological process:regulation of catalytic activity(GO:0050790); biological process:regulation…		LOC100261845	1.48080046403962	7.36155785172493e-09	2.99799443511498e-06	UP	putative 12-oxophytodienoate reductase 11	molecular function:coenzyme binding(GO:0050662); molecular function:FMN binding(GO:0010181)	vvi00592:alpha-Linolenic acid metabolism	LOC100249244	5.08924094166649	3.36229411350274e-53	2.00902230174601e-51	UP	tryptophan aminotransferase-related protein 3	molecular function:lyase activity(GO:0016829)
LOC100266593	1.61702118001793	3.41434485776051e-76	1.14469325701279e-72	UP	phenylalanine ammonia-lyase		vvi00940:Phenylpropanoid biosynthesis; vvi00360:Phenylalanine metabolism	LOC100253285	6.41159451038076	1.85413025408071e-83	8.08577757658103e-82	UP	uncharacterized LOC100253285	molecular function:calcium ion binding(GO:0005509)		LOC100267037	6.29248793637695	1.62380501144955e-06	8.27268850277571e-06	UP	-	molecular function:coenzyme binding(GO:0050662); molecular function:FMN binding(GO:0010181)	vvi00592:alpha-Linolenic acid metabolism	LOC100263729	2.4812315038581	1.42201492886647e-06	2.27100797654148e-05	UP	E3 ubiquitin-protein ligase PUB23	biological process:protein ubiquitination(GO:0016567); biological process:protein modification by small protein conjugation(GO:0032446); biological process:protein modification by small protein conjugation or removal(GO:0070647); molecular function:ubiquitin-protein transferase activity(GO:0004842); molecular function:ubiquitin-like protein transferase activity(GO:0019787)		LOC100254045	1.4804953016806	1.43761604297287e-12	1.56125102266853e-09	UP	stilbene synthase 4-like		vvi00945:Stilbenoid, diarylheptanoid and gingerol biosynthesis	LOC100258932	5.04186879284391	5.83638747076084e-206	1.43907584231583e-203	UP	probable pectinesterase/pectinesterase inhibitor 7	biological process:cell wall organization or biogenesis(GO:0071554); biological process:cell wall modification(GO:0042545); biological process:external encapsulating structure organization(GO:0045229); biological process:cell wall organization(GO:0071555); biological process:cellular component organization(GO:0016043); biological process:cellular component organization or biogenesis(GO:0071840); …	vvi00040:Pentose and glucuronate interconversions
LOC100255505	1.59658163932992	0.00449638284971625	0.0376821702339606	UP	cytochrome P450 710A11	molecular function:oxidoreductase activity, acting on paired donors, with incorporation or reduction of molecular oxygen(GO:0016705); molecular function:heme binding(GO:0020037); molecular function:tetrapyrrole binding(GO:0046906); molecular function:iron ion binding(GO:0005506)	vvi00100:Steroid biosynthesis	LOC100252198	6.39587989430731	8.06418437481328e-06	3.63503055316696e-05	UP	stigma-specific STIG1-like protein 1			LOC100264391	6.28836991074204	4.97082242206794e-228	4.208492145223e-226	UP	probable receptor-like protein kinase At1g11050%2C transcript variant X1			LOC100241881	2.48021434296282	0.0012667833687607	0.00942450889241118	UP	calmodulin	molecular function:calcium ion binding(GO:0005509)		VINST1	1.46663013099872	0.000247239179353446	0.0244092498888948	UP	stilbene synthase		vvi00945:Stilbenoid, diarylheptanoid and gingerol biosynthesis	LOC100257345	5.02205150918879	5.61555117234959e-05	0.000418139607363141	UP	GDSL esterase/lipase At4g10955%2C transcript variant X4	biological process:lipid metabolic process(GO:0006629)
LOC100853708	1.58878411405982	2.7529144326025e-33	1.07318847985385e-30	UP	stilbene synthase 4-like		vvi00945:Stilbenoid, diarylheptanoid and gingerol biosynthesis	LOC100256072	6.37565242783343	2.31927731037192e-156	2.08155138605879e-154	UP	IQ domain-containing protein IQM1			LOC100244719	6.236140507477	7.27528034027556e-47	1.52878290487109e-45	UP	putative 12-oxophytodienoate reductase 11	molecular function:coenzyme binding(GO:0050662); molecular function:FMN binding(GO:0010181)	vvi00592:alpha-Linolenic acid metabolism	LOC100243357	2.47574586638476	1.57018053574299e-05	0.000199332918840087	UP	protein DETOXIFICATION 16	biological process:drug transmembrane transport(GO:0006855); biological process:drug transport(GO:0015893); biological process:response to drug(GO:0042493); biological process:response to chemical(GO:0042221); molecular function:active transmembrane transporter activity(GO:0022804); molecular function:antiporter activity(GO:0015297); molecular function:secondary active transmembrane transporter a…		LOC100259630	1.45745106268258	0.000104539749956835	0.0125370738169093	UP	nudix hydrolase 2%2C transcript variant X1			LOC100262077	5.01999677556252	2.39993473930429e-137	3.65221318647721e-135	UP	pectinesterase 2	biological process:cell wall organization or biogenesis(GO:0071554); biological process:cell wall modification(GO:0042545); biological process:external encapsulating structure organization(GO:0045229); biological process:cell wall organization(GO:0071555); biological process:cellular component organization(GO:0016043); biological process:cellular component organization or biogenesis(GO:0071840); …	vvi00040:Pentose and glucuronate interconversions
LOC100854106	-1.58278098815941	3.54942379365743e-12	2.81985739588054e-10	DOWN	flavanone 3-dioxygenase-like			LOC104882182	6.36805677869828	5.68706929544617e-06	2.62010511979799e-05	UP	uncharacterized LOC104882182%2C transcript variant X1			LOC100257297	6.23277980158461	8.56885020046496e-06	4.0285442278868e-05	UP	uncharacterized protein At5g23160-like			LOC100249812	2.47282721917437	9.06787823677643e-45	2.65782178142928e-42	UP	boron transporter 4%2C transcript variant X2	biological process:anion transport(GO:0006820); biological process:ion transport(GO:0006811)		LOC100267169	1.45458314749079	3.22614205988547e-06	0.000716643465757287	UP	GDSL esterase/lipase At1g71250	molecular function:hydrolase activity, acting on ester bonds(GO:0016788)		LOC100248930	5.00545356620188	1.33143927008744e-205	3.2018648817325e-203	UP	BON1-associated protein 2
LOC100246196	-1.57422496281345	0.00137567352466099	0.0145199596459756	DOWN	wall-associated receptor kinase-like 20	molecular function:pattern binding(GO:0001871); molecular function:polysaccharide binding(GO:0030247); molecular function:carbohydrate binding(GO:0030246)		LOC100260227	6.36161715011993	5.52722797841006e-243	8.29249188641462e-241	UP	protein PIN-LIKES 3-like			LOC100261352	6.22321157985614	1.11441217685462e-05	5.15144224208011e-05	UP	LRR receptor-like serine/threonine-protein kinase GSO2			LOC100266429	2.45582867632968	0.00899206976132467	0.0471480665286714	UP	aspartyl protease family protein At5g10770			LOC100263939	1.44435568726408	1.74553811228256e-06	0.000416119256328043	UP	NAC domain-containing protein 68			LOC100261601	4.99886680702881	4.06189980816872e-07	4.14798949397972e-06	UP	probable LRR receptor-like serine/threonine-protein kinase At1g56140
LOC100259991	1.57212289335138	7.12006627117258e-28	1.9566175557978e-25	UP	stilbene synthase 4-like		vvi00945:Stilbenoid, diarylheptanoid and gingerol biosynthesis	LOC100258333	6.33441560764266	1.39178767606762e-59	4.30469222148667e-58	UP	ethylene-responsive transcription factor ERF098	molecular function:DNA binding transcription factor activity(GO:0003700); molecular function:transcription regulator activity(GO:0140110)		LOC100264200	6.21379400910587	9.90972145045852e-06	4.6227241992491e-05	UP	probable glycerol-3-phosphate acyltransferase 3	molecular function:transferase activity, transferring acyl groups(GO:0016746)	vvi00564:Glycerophospholipid metabolism; vvi00561:Glycerolipid metabolism	LOC100262109	-2.4531999373856	0.000206191700829055	0.00194708793997352	DOWN	potassium transporter 1	biological process:cellular potassium ion transport(GO:0071804); biological process:potassium ion transmembrane transport(GO:0071805); biological process:potassium ion transport(GO:0006813); biological process:monovalent inorganic cation transport(GO:0015672); biological process:cation transmembrane transport(GO:0098655); biological process:inorganic ion transmembrane transport(GO:0098660); biolo…		LOC100251137	1.42878163653629	2.14847782690711e-06	0.000494099347769178	UP	phenylalanine ammonia-lyase%2C transcript variant X2		vvi00940:Phenylpropanoid biosynthesis; vvi00360:Phenylalanine metabolism	LOC100262448	4.98486769612789	0.000769669740150983	0.0045472844611468	UP	probable L-type lectin-domain containing receptor kinase S.5	molecular function:carbohydrate binding(GO:0030246)
LOC100250047	1.5625636667266	0.00412228659564077	0.0351842618140154	UP	probable WRKY transcription factor 72%2C transcript variant X1	molecular function:sequence-specific DNA binding(GO:0043565); molecular function:DNA binding transcription factor activity(GO:0003700); molecular function:transcription regulator activity(GO:0140110)		LOC100854027	6.33164019790979	8.38040775599754e-06	3.76659328250782e-05	UP	-			LOC100250111	6.2039456318842	3.23456129018349e-78	9.99969523710665e-77	UP	laccase-15%2C transcript variant X1	molecular function:copper ion binding(GO:0005507)		LOC100263737	-2.44765317640504	2.82114878165963e-06	4.21185890391446e-05	DOWN	isoprene synthase%2C chloroplastic-like	molecular function:terpene synthase activity(GO:0010333); molecular function:carbon-oxygen lyase activity(GO:0016835); molecular function:carbon-oxygen lyase activity, acting on phosphates(GO:0016838); molecular function:magnesium ion binding(GO:0000287); molecular function:lyase activity(GO:0016829)	vvi00900:Terpenoid backbone biosynthesis	LOC100264173	1.3899345079195	5.08047028951253e-10	2.68413603295651e-07	UP	stilbene synthase 5-like		vvi00945:Stilbenoid, diarylheptanoid and gingerol biosynthesis	LOC100258294	4.96251059110404	9.03693519533422e-47	4.7834364312477e-45	UP	stilbene synthase 1-like		vvi00945:Stilbenoid, diarylheptanoid and gingerol biosynthesis
LOC100261934	1.56184029948158	1.70582805380769e-10	1.03981075149012e-08	UP	cytochrome P450 94A1-like	molecular function:oxidoreductase activity, acting on paired donors, with incorporation or reduction of molecular oxygen(GO:0016705); molecular function:heme binding(GO:0020037); molecular function:tetrapyrrole binding(GO:0046906); molecular function:iron ion binding(GO:0005506)		LOC100259777	6.3304788538252	0	0	UP	pectinesterase 2	biological process:cell wall organization or biogenesis(GO:0071554); biological process:external encapsulating structure organization(GO:0045229); biological process:cell wall organization(GO:0071555); biological process:cell wall modification(GO:0042545); biological process:cellular component organization(GO:0016043); biological process:cellular component organization or biogenesis(GO:0071840); …		VALCS	6.20199545592057	1.73419435895782e-06	8.80430497640593e-06	UP	(+)-valencene synthase	molecular function:magnesium ion binding(GO:0000287); molecular function:carbon-oxygen lyase activity(GO:0016835); molecular function:lyase activity(GO:0016829); molecular function:carbon-oxygen lyase activity, acting on phosphates(GO:0016838); molecular function:terpene synthase activity(GO:0010333)	vvi00909:Sesquiterpenoid and triterpenoid biosynthesis	LOC100259122	-2.44571969249682	0.0002602049612917	0.00238772793899856	DOWN	protein NRT1/ PTR FAMILY 6.3	molecular function:transmembrane transporter activity(GO:0022857)		LOC100253668	1.37677623888501	4.91268081396277e-07	0.000135257865565273	UP	vicilin-like seed storage protein At2g28490%2C transcript variant X1	molecular function:nutrient reservoir activity(GO:0045735)		LOC100253713	4.94577576225624	0	0	UP	allene oxide synthase 3	molecular function:heme binding(GO:0020037); molecular function:tetrapyrrole binding(GO:0046906); molecular function:iron ion binding(GO:0005506); molecular function:oxidoreductase activity, acting on paired donors, with incorporation or reduction of molecular oxygen(GO:0016705)	vvi00592:alpha-Linolenic acid metabolism
LOC100251262	1.55821005292191	1.7159996081825e-12	1.40318543570553e-10	UP	U-box domain-containing protein 27	biological process:protein ubiquitination(GO:0016567); biological process:protein modification by small protein conjugation(GO:0032446); biological process:protein modification by small protein conjugation or removal(GO:0070647); molecular function:ubiquitin-protein transferase activity(GO:0004842); molecular function:ubiquitin-like protein transferase activity(GO:0019787)		LOC100242697	6.32915055789944	6.67615809670874e-06	3.04279035085542e-05	UP	-			LOC100266134	6.1943759692129	1.19257564977273e-05	5.49064182800803e-05	UP	jasmonate O-methyltransferase	molecular function:methyltransferase activity(GO:0008168); molecular function:transferase activity, transferring one-carbon groups(GO:0016741)	vvi00592:alpha-Linolenic acid metabolism	LOC100245631	2.43578634612665	3.49106161550969e-16	1.90631093311571e-14	UP	geraniol 8-hydroxylase	molecular function:heme binding(GO:0020037); molecular function:tetrapyrrole binding(GO:0046906); molecular function:oxidoreductase activity, acting on paired donors, with incorporation or reduction of molecular oxygen(GO:0016705); molecular function:iron ion binding(GO:0005506)		LOC100257784	1.37468408757316	6.25618365924516e-13	7.64349238568277e-10	UP	L-ascorbate oxidase%2C transcript variant X2	molecular function:copper ion binding(GO:0005507)		LOC100241883	4.93110529604912	3.72972209574654e-16	7.5915628738816e-15	UP	uncharacterized LOC100241883	molecular function:calcium ion binding(GO:0005509)
LOC100250807	-1.53786268934273	2.78710926582857e-07	9.57383455391072e-06	DOWN	cytochrome P450 86B1	molecular function:oxidoreductase activity, acting on paired donors, with incorporation or reduction of molecular oxygen(GO:0016705); molecular function:heme binding(GO:0020037); molecular function:tetrapyrrole binding(GO:0046906); molecular function:iron ion binding(GO:0005506)		LOC100263502	6.30879541096375	1.0346222106384e-08	6.38625880340018e-08	UP	probable WRKY transcription factor 75	molecular function:DNA binding transcription factor activity(GO:0003700); molecular function:sequence-specific DNA binding(GO:0043565); molecular function:transcription regulator activity(GO:0140110)		LOC109121545	6.1873868358536	1.10973902885919e-05	5.13216571732613e-05	UP	anthocyanidin reductase ((2S)-flavan-3-ol-forming)-like			LOC100253650	2.41316139345837	1.18445398874432e-10	3.46148862898285e-09	UP	aldehyde dehydrogenase family 3 member F1%2C transcript variant X1		vvi00770:Pantothenate and CoA biosynthesis; vvi00380:Tryptophan metabolism; vvi00340:Histidine metabolism; vvi00330:Arginine and proline metabolism; vvi00561:Glycerolipid metabolism; vvi00410:beta-Alanine metabolism; vvi00620:Pyruvate metabolism; vvi00310:Lysine degradation; vvi00071:Fatty acid degradation; vvi00280:Valine, leucine and isoleucine degradation; vvi00010:Glycolysis / Gluconeogenesis…	LOC100259991	1.37331308349174	2.83661038342038e-09	1.28953627383957e-06	UP	stilbene synthase 4-like		vvi00945:Stilbenoid, diarylheptanoid and gingerol biosynthesis	LOC100250185	4.89767645076779	2.54721256128507e-26	8.06782983435315e-25	UP	protein BONZAI 3%2C transcript variant X3
LOC100266074	-1.53282754606116	8.04778706125552e-13	6.88291094427685e-11	DOWN	non-specific lipid-transfer protein A-like			LOC100253890	6.27070279128587	5.03937012532871e-12	4.04275726255421e-11	UP	uncharacterized LOC100253890			LOC100261845	6.17809182765317	0	0	UP	putative 12-oxophytodienoate reductase 11	molecular function:coenzyme binding(GO:0050662); molecular function:FMN binding(GO:0010181)	vvi00592:alpha-Linolenic acid metabolism	LOC100232906	2.39477262860823	9.75900096442769e-19	6.7303338485124e-17	UP	probable xyloglucan endotransglucosylase/hydrolase protein B	biological process:cellular glucan metabolic process(GO:0006073); biological process:glucan metabolic process(GO:0044042); biological process:cellular polysaccharide metabolic process(GO:0044264); biological process:cellular carbohydrate metabolic process(GO:0044262); biological process:polysaccharide metabolic process(GO:0005976); biological process:carbohydrate metabolic process(GO:0005975); ce…		LOC100262970	1.36525730187476	0.00010311151873737	0.0125337973684607	UP	2-alkenal reductase (NADP(+)-dependent)%2C transcript variant X3			LOC100257214	4.87574087397272	7.25162864214929e-05	0.000529638073942355	UP	cysteine-rich receptor-like protein kinase 15
LOC100262641	1.53120198883452	2.62386674776693e-08	1.13894250088704e-06	UP	protein TIFY 9		vvi04075:Plant hormone signal transduction	LOC100241883	6.27003806025037	9.87307534140952e-06	4.39717117110539e-05	UP	uncharacterized LOC100241883	molecular function:calcium ion binding(GO:0005509)		LOC100248616	6.15928215714601	3.55146072379019e-73	1.02350288994654e-71	UP	WD repeat-containing protein tag-125			LOC100256072	2.39384355138155	2.05808316405893e-08	4.48792730228212e-07	UP	IQ domain-containing protein IQM1			LOC100241706	1.35276665070407	1.16331459188124e-05	0.00206883615426292	UP	uncharacterized LOC100241706%2C transcript variant X3			LOC109121419	4.87264528764751	1.07910001350699e-06	1.04006873642269e-05	UP	patatin-like protein 2	biological process:lipid metabolic process(GO:0006629)
LOC109122800	1.53089001003151	0.00157350373192372	0.0161919233015576	UP	uncharacterized LOC109122800			LOC100256879	6.26806347569153	9.93199444457546e-06	4.42243225501097e-05	UP	laccase-15%2C transcript variant X1	molecular function:copper ion binding(GO:0005507)		LOC100852637	6.15739966804734	1.89336322999235e-08	1.16854759058572e-07	UP	laccase-15-like	molecular function:copper ion binding(GO:0005507)		LOC104881994	2.38338383631702	0.00428588291997908	0.0258697554446103	UP	phenylalanine ammonia-lyase 1-like			LOC100264844	1.34499255658519	0.000387791086222111	0.0326305950753222	UP	stilbene synthase 5		vvi00945:Stilbenoid, diarylheptanoid and gingerol biosynthesis	LOC100251539	4.86872163841375	0	0	UP	cytochrome P450 CYP73A100	molecular function:heme binding(GO:0020037); molecular function:tetrapyrrole binding(GO:0046906); molecular function:iron ion binding(GO:0005506); molecular function:oxidoreductase activity, acting on paired donors, with incorporation or reduction of molecular oxygen(GO:0016705)	vvi00945:Stilbenoid, diarylheptanoid and gingerol biosynthesis; vvi00940:Phenylpropanoid biosynthesis; vvi00130:Ubiquinone and other terpenoid-quinone biosynthesis; vvi00941:Flavonoid biosynthesis
LOC100261943	1.52783327120575	8.00688502883263e-05	0.00135301828365243	UP	1-aminocyclopropane-1-carboxylate synthase 1	molecular function:pyridoxal phosphate binding(GO:0030170); molecular function:vitamin B6 binding(GO:0070279); molecular function:coenzyme binding(GO:0050662); molecular function:vitamin binding(GO:0019842)	vvi04016:MAPK signaling pathway - plant; vvi00270:Cysteine and methionine metabolism	LOC100256108	6.26779615037745	2.2106588532197e-111	1.30331629281903e-109	UP	bidirectional sugar transporter SWEET6b			LOC100854814	6.13248127277837	2.6774694404057e-08	1.62931960817292e-07	UP	ABC transporter G family member 6	molecular function:ATPase activity(GO:0016887); molecular function:pyrophosphatase activity(GO:0016462); molecular function:nucleoside-triphosphatase activity(GO:0017111); molecular function:hydrolase activity, acting on acid anhydrides, in phosphorus-containing anhydrides(GO:0016818); molecular function:hydrolase activity, acting on acid anhydrides(GO:0016817)	vvi02010:ABC transporters	LOC100259590	2.36794559124909	1.79968435691326e-09	4.47250734633892e-08	UP	putative ABC transporter C family member 15	molecular function:ATPase activity(GO:0016887); molecular function:active transmembrane transporter activity(GO:0022804); molecular function:transmembrane transporter activity(GO:0022857); molecular function:primary active transmembrane transporter activity(GO:0015399); molecular function:P-P-bond-hydrolysis-driven transmembrane transporter activity(GO:0015405); molecular function:ATPase activity…		LOC100245181	1.33911561909721	0.000242013498378359	0.0241292867875976	UP	stilbene synthase 5%2C transcript variant X2		vvi00945:Stilbenoid, diarylheptanoid and gingerol biosynthesis	LOC100242687	4.84655043952771	0.00120915617971975	0.00680726971813902	UP	uncharacterized LOC100242687
LOC100263357	1.52719639407144	1.45956230378509e-05	0.000308144117107677	UP	AAA-ATPase At3g50940-like			LOC100263713	6.22125435183792	1.22396238499808e-05	5.36557779938973e-05	UP	putative receptor-like protein kinase At4g00960			LOC100259166	6.10591626884183	5.92319617166223e-32	9.40520581218646e-31	UP	-	molecular function:transferase activity, transferring acyl groups other than amino-acyl groups(GO:0016747); molecular function:transferase activity, transferring acyl groups(GO:0016746)		LOC100260784	2.35571442570342	1.26111815914596e-06	2.02541063899583e-05	UP	protein EXORDIUM-like 2			LOC100261740	-1.33315396379361	5.1971299157413e-05	0.00718610039255438	DOWN	auxin-responsive protein SAUR50	biological process:response to chemical(GO:0042221); biological process:response to auxin(GO:0009733); biological process:response to endogenous stimulus(GO:0009719); biological process:response to hormone(GO:0009725); biological process:response to organic substance(GO:0010033)		LOC100855341	4.8378501739509	0.0011809231212502	0.00666180176044966	UP	laccase-15-like	molecular function:copper ion binding(GO:0005507)
LOC104878975	-1.51764331346487	0.00197756071569144	0.0195252124092932	DOWN	receptor-like protein kinase HSL1			LOC100853934	6.21494788881275	1.55546801024727e-05	6.72497395226046e-05	UP	cysteine-rich receptor-like protein kinase 10			LOC100257763	6.09820236186776	3.99568218919017e-25	5.37428473225024e-24	UP	laccase-14-like	molecular function:copper ion binding(GO:0005507)		LOC100241281	-2.34023297760879	4.85280681208852e-28	6.67043397046457e-26	DOWN	legumin A	molecular function:nutrient reservoir activity(GO:0045735)		STS	1.32059309772226	2.48977864417726e-11	1.47485433140537e-08	UP	stilbene synthase		vvi00945:Stilbenoid, diarylheptanoid and gingerol biosynthesis	LOC100244290	4.79174885490168	2.82936026076231e-11	4.2232267064666e-10	UP	ethylene-responsive transcription factor ERF098	molecular function:DNA binding transcription factor activity(GO:0003700); molecular function:transcription regulator activity(GO:0140110)
LOC100252239	-1.51601163673416	4.85394408326521e-08	2.00905344858703e-06	DOWN	cytochrome P450 87A3%2C transcript variant X1	molecular function:oxidoreductase activity, acting on paired donors, with incorporation or reduction of molecular oxygen(GO:0016705); molecular function:heme binding(GO:0020037); molecular function:tetrapyrrole binding(GO:0046906); molecular function:iron ion binding(GO:0005506)		LOC104879770	6.20637309027136	6.14908278174786e-49	1.56284652647609e-47	UP	nucleosome assembly protein 1%3B1			LOC100266002	6.09696239540873	7.77869810870207e-15	7.18499575418548e-14	UP	E3 ubiquitin-protein ligase PUB23	biological process:protein ubiquitination(GO:0016567); biological process:protein modification by small protein conjugation(GO:0032446); biological process:protein modification by small protein conjugation or removal(GO:0070647); molecular function:ubiquitin-protein transferase activity(GO:0004842); molecular function:ubiquitin-like protein transferase activity(GO:0019787)		LOC104881136	2.33088987106601	0.00957458511578984	0.0496567931154846	UP	uncharacterized LOC104881136			LOC100264214	-1.31848692510884	2.73856087181003e-05	0.00424868158112242	DOWN	protein EXORDIUM			LOC100261664	4.78032282697029	1.94081323944145e-42	9.31160125396059e-41	UP	phospholipase A1-Igamma1%2C chloroplastic	biological process:lipid metabolic process(GO:0006629)
LOC100263730	-1.51263775061662	0.00253551137951072	0.0237313105833267	DOWN	cytokinin dehydrogenase 3	biological process:regulation of hormone levels(GO:0010817); biological process:hormone metabolic process(GO:0042445); biological process:amine metabolic process(GO:0009308); biological process:regulation of biological quality(GO:0065008); molecular function:oxidoreductase activity, acting on the CH-NH group of donors(GO:0016645); molecular function:coenzyme binding(GO:0050662); molecular functio…	vvi00908:Zeatin biosynthesis	LOC100249387	6.20219463357364	5.58377465674621e-49	1.42096462910412e-47	UP	stilbene synthase 2-like		vvi00945:Stilbenoid, diarylheptanoid and gingerol biosynthesis	LOC100254380	6.06980179433119	0	0	UP	alpha-dioxygenase 1	biological process:response to oxidative stress(GO:0006979); biological process:response to stress(GO:0006950); biological process:response to stimulus(GO:0050896); molecular function:heme binding(GO:0020037); molecular function:tetrapyrrole binding(GO:0046906); molecular function:oxidoreductase activity, acting on peroxide as acceptor(GO:0016684); molecular function:antioxidant activity(GO:00162…	vvi00592:alpha-Linolenic acid metabolism	LOC100253713	2.32686561994075	2.25406852864899e-13	9.11722018651231e-12	UP	allene oxide synthase 3	molecular function:heme binding(GO:0020037); molecular function:tetrapyrrole binding(GO:0046906); molecular function:oxidoreductase activity, acting on paired donors, with incorporation or reduction of molecular oxygen(GO:0016705); molecular function:iron ion binding(GO:0005506)	vvi00592:alpha-Linolenic acid metabolism	LOC100261661	1.31498970401608	0.000301437565481627	0.0277948185379002	UP	stilbene synthase 1		vvi00945:Stilbenoid, diarylheptanoid and gingerol biosynthesis	LOC100265850	4.77608401908431	0.000132710582157818	0.000919299228254672	UP	protein SRG1
LOC100256108	-1.50928012781336	3.39684342868857e-10	1.92369210794279e-08	DOWN	bidirectional sugar transporter SWEET6b			LOC100852659	6.18870032879885	0	0	UP	U-box domain-containing protein 21	biological process:protein ubiquitination(GO:0016567); biological process:protein modification by small protein conjugation(GO:0032446); biological process:protein modification by small protein conjugation or removal(GO:0070647); molecular function:ubiquitin-protein transferase activity(GO:0004842); molecular function:ubiquitin-like protein transferase activity(GO:0019787)		LOC100260695	6.06354861812176	7.19565319019914e-227	6.066946598877e-225	UP	-			LOC100250047	2.32574301035545	0.000474693615625303	0.00403976022759518	UP	probable WRKY transcription factor 72%2C transcript variant X1	molecular function:sequence-specific DNA binding(GO:0043565); molecular function:DNA binding transcription factor activity(GO:0003700); molecular function:transcription regulator activity(GO:0140110)		LOC100262692	1.31030811463675	4.8243594757331e-05	0.00688369190011902	UP	E3 ubiquitin-protein ligase PUB24	biological process:protein ubiquitination(GO:0016567); biological process:protein modification by small protein conjugation(GO:0032446); biological process:protein modification by small protein conjugation or removal(GO:0070647); molecular function:ubiquitin-protein transferase activity(GO:0004842); molecular function:ubiquitin-like protein transferase activity(GO:0019787)		LOC100249839	4.75773035532751	0	0	UP	stilbene synthase 3		vvi00945:Stilbenoid, diarylheptanoid and gingerol biosynthesis
LOC104881922	-1.50869510228246	0.000584731848895096	0.00724453805101884	DOWN	probable membrane-associated kinase regulator 6%2C transcript variant X2			LOC100255087	6.14451148649273	5.73687089348162e-07	2.97713093553316e-06	UP	12-oxophytodienoate reductase 2-like	molecular function:coenzyme binding(GO:0050662); molecular function:FMN binding(GO:0010181)	vvi00592:alpha-Linolenic acid metabolism	LOC100258837	6.06077755330438	2.06399264404638e-05	9.25372575458632e-05	UP	uncharacterized LOC100258837			LOC100241405	-2.31829112989379	0.00433106246579349	0.0260871580555244	DOWN	bifunctional epoxide hydrolase 2			LOC104877427	1.30434872075877	0.00012519653204092	0.0143119403996252	UP	GDSL esterase/lipase APG	molecular function:hydrolase activity, acting on ester bonds(GO:0016788)		LOC100249660	4.74819804079817	7.21273076610496e-08	8.13060084449992e-07	UP	glycosyltransferase family 92 protein RCOM_0530710
LOC100249370	1.50862467343249	0.000437932288223027	0.00566877138801746	UP	laccase-14-like	molecular function:copper ion binding(GO:0005507)		LOC100252348	6.13264785486497	2.2553679245578e-05	9.53964164849779e-05	UP	peroxiredoxin-2E-1%2C chloroplastic-like			LOC100261110	6.04602953671107	8.20320820919256e-18	8.56154784145089e-17	UP	protein WVD2-like 7			LOC100263987	-2.31129480893507	7.23347596755647e-14	3.06094287705665e-12	DOWN	expansin-A4			LOC100243043	-1.28602864000894	0.000588690516131926	0.0442604700359496	DOWN	expansin-like B1			LOC100258982	4.73169858537988	1.97949799217015e-119	2.60531360739745e-117	UP	-	molecular function:transferase activity, transferring one-carbon groups(GO:0016741); molecular function:methyltransferase activity(GO:0008168)
LOC100264861	1.49589705498546	1.15797743373339e-10	7.24297601554958e-09	UP	basic 7S globulin			LOC100267294	6.12909042448714	6.58143336931002e-172	6.61565682283043e-170	UP	anthocyanidin 3-O-glucosyltransferase 2-like	molecular function:transferase activity, transferring hexosyl groups(GO:0016758); molecular function:transferase activity, transferring glycosyl groups(GO:0016757)		LOC100241359	6.04585611546143	2.2760554908619e-05	0.000101531780138929	UP	bifunctional nitrilase/nitrile hydratase NIT4B		vvi00460:Cyanoamino acid metabolism	BIG8.1	2.30780513890712	0.000247739551216056	0.00228597083115149	UP	serine hydrolase-like			LOC104881559	1.25795354751695	3.96762659526932e-05	0.00583151614167854	UP	uncharacterized LOC104881559			LOC100256273	-4.72443554409769	0.0044576388587305	0.0211113427863227	DOWN	malonyl-coenzyme A_anthocyanin 3-O-glucoside-6''-O-malonyltransferase	molecular function:transferase activity, transferring acyl groups other than amino-acyl groups(GO:0016747); molecular function:transferase activity, transferring acyl groups(GO:0016746)
LOC100265360	-1.49454225938266	2.20643461429466e-11	1.52836625782733e-09	DOWN	glucan endo-1%2C3-beta-glucosidase 5%2C transcript variant X1	biological process:carbohydrate metabolic process(GO:0005975); molecular function:hydrolase activity, hydrolyzing O-glycosyl compounds(GO:0004553); molecular function:hydrolase activity, acting on glycosyl bonds(GO:0016798)		LOC100251427	6.12054106328395	1.97415800273614e-11	1.5096414030813e-10	UP	phospholipase A1-Igamma1%2C chloroplastic	biological process:lipid metabolic process(GO:0006629)		LOC100265094	6.03488554862369	5.8021993355893e-18	6.09619336989516e-17	UP	protein DETOXIFICATION 49	biological process:response to chemical(GO:0042221); biological process:response to stimulus(GO:0050896); biological process:drug transmembrane transport(GO:0006855); biological process:drug transport(GO:0015893); biological process:response to drug(GO:0042493); molecular function:transporter activity(GO:0005215); molecular function:transmembrane transporter activity(GO:0022857); molecular functi…		LOC100262461	2.30706176947083	4.72725507898921e-06	6.72511927047352e-05	UP	mitogen-activated protein kinase kinase kinase 2		vvi04016:MAPK signaling pathway - plant	LOC100257175	1.2512213751018	0.000372340599643598	0.0319233072010222	UP	receptor like protein kinase S.2			LOC100257175	4.70376205264645	2.65387287642367e-103	2.97096492872739e-101	UP	receptor like protein kinase S.2
LOC100248587	-1.49360607740476	9.9385279570915e-05	0.0016190431889672	DOWN	long chain acyl-CoA synthetase 1%2C transcript variant X3		vvi00061:Fatty acid biosynthesis; vvi00071:Fatty acid degradation; vvi01212:Fatty acid metabolism; vvi04146:Peroxisome	LOC100251624	6.11508175448174	1.11725885400521e-241	1.65157147065594e-239	UP	F-box/kelch protein			LOC100241056	6.01254675777907	4.3199163924977e-24	5.6249887729753e-23	UP	xyloglucan endotransglucosylase/hydrolase protein 22	biological process:cellular glucan metabolic process(GO:0006073); biological process:glucan metabolic process(GO:0044042); biological process:cellular polysaccharide metabolic process(GO:0044264); biological process:cellular carbohydrate metabolic process(GO:0044262); biological process:polysaccharide metabolic process(GO:0005976); biological process:carbohydrate metabolic process(GO:0005975); ce…	vvi04075:Plant hormone signal transduction	LOC104882493	2.28271385460804	3.80503791238812e-05	0.00044066362947012	UP	basic proline-rich protein-like			LOC100259981	-1.24749204176385	0.000311095435338079	0.0281541368980961	DOWN	-			LOC100266849	4.6998587158962	1.24080665772688e-12	2.05175491391018e-11	UP	stilbene synthase 6		vvi00945:Stilbenoid, diarylheptanoid and gingerol biosynthesis
LOC100258264	1.48754333706952	5.28428767814442e-16	6.61048614542798e-14	UP	zinc finger protein ZAT10			LOC100245713	6.11082252435138	4.1345701281086e-106	2.31535927174082e-104	UP	probable carboxylesterase 17			LOC100256860	5.9967429845604	5.06870227190049e-06	2.4403445293973e-05	UP	E3 ubiquitin-protein ligase PUB23	biological process:protein ubiquitination(GO:0016567); biological process:protein modification by small protein conjugation(GO:0032446); biological process:protein modification by small protein conjugation or removal(GO:0070647); molecular function:ubiquitin-protein transferase activity(GO:0004842); molecular function:ubiquitin-like protein transferase activity(GO:0019787)		LOC100267215	2.27500905804248	1.18631768669777e-138	5.91112445339333e-135	UP	cytochrome P450 CYP73A100	molecular function:heme binding(GO:0020037); molecular function:tetrapyrrole binding(GO:0046906); molecular function:oxidoreductase activity, acting on paired donors, with incorporation or reduction of molecular oxygen(GO:0016705); molecular function:iron ion binding(GO:0005506)	vvi00945:Stilbenoid, diarylheptanoid and gingerol biosynthesis; vvi00940:Phenylpropanoid biosynthesis; vvi00941:Flavonoid biosynthesis; vvi00130:Ubiquinone and other terpenoid-quinone biosynthesis	LOC100241377	1.24115484512756	0.000195871578662793	0.0198509827831855	UP	phenylalanine ammonia-lyase		vvi00940:Phenylpropanoid biosynthesis; vvi00360:Phenylalanine metabolism	LOC100250599	4.69395885638611	0.00041488268147795	0.00259855297508327	UP	extensin%2C transcript variant X1
LOC100240763	-1.48501594263523	6.72237241219248e-06	0.000156509901035531	DOWN	vacuolar cation/proton exchanger 3%2C transcript variant X1			LOC100252681	6.08569405491145	1.05351990394811e-30	1.79491221601465e-29	UP	putative transcription factor bHLH041	molecular function:protein dimerization activity(GO:0046983)		LOC100257180	5.95963647879955	7.99666064088654e-08	4.68457834386015e-07	UP	aldehyde oxidase GLOX			LOC109121431	2.27117129583546	3.33567365657355e-09	8.03909451622338e-08	UP	uncharacterized LOC109121431			LOC100251624	1.23460703114538	5.58903367350899e-06	0.00111484112499749	UP	F-box/kelch protein			LOC100253888	4.6899084167479	0.0043956266627975	0.0208669932470985	UP	uncharacterized LOC100253888	molecular function:calcium ion binding(GO:0005509)
LOC100854247	1.48255557889291	4.70582121446008e-05	0.000850956645285807	UP	sphingolipid delta(4)-desaturase DES1-like	biological process:lipid metabolic process(GO:0006629)	vvi00600:Sphingolipid metabolism	LOC100247693	-6.08407708586045	9.81312108575513e-06	4.37143776441439e-05	DOWN	dCTP pyrophosphatase 1	biological process:small molecule biosynthetic process(GO:0044283); biological process:nucleobase-containing small molecule metabolic process(GO:0055086); biological process:nucleoside phosphate metabolic process(GO:0006753); biological process:organophosphate catabolic process(GO:0046434); biological process:nucleoside phosphate catabolic process(GO:1901292); biological process:nucleobase-contai…	vvi01232:Nucleotide metabolism; vvi00240:Pyrimidine metabolism	LOC109121570	5.95585263011751	1.90953777776314e-81	6.07834770943513e-80	UP	laccase-14-like	molecular function:copper ion binding(GO:0005507)		LOC100255230	2.26960324514593	2.296616746436e-08	4.95924901118265e-07	UP	UDP-glycosyltransferase 83A1			LOC100240765	1.2234855922751	3.29003054353471e-05	0.00502449352070441	UP	bifunctional nitrilase/nitrile hydratase NIT4B		vvi00460:Cyanoamino acid metabolism	CBF3	4.67822461714182	0.000251455666091889	0.00165532440682795	UP	CBF-like transcription factor	molecular function:DNA binding transcription factor activity(GO:0003700); molecular function:transcription regulator activity(GO:0140110)
RD22-B	-1.48128394499275	2.56049463246301e-15	2.8614381015985e-13	DOWN	rd22-b protein			LOC104881171	6.07711182783281	2.7548915759327e-05	0.000115096301418435	UP	uncharacterized LOC104881171			LOC100262619	5.94222647020743	8.2340674082999e-05	0.000338657350128908	UP	probable LRR receptor-like serine/threonine-protein kinase At4g36180			LOC100263160	2.26947607287876	9.64983413743886e-12	3.22162218079219e-10	UP	phenylalanine ammonia-lyase		vvi00940:Phenylpropanoid biosynthesis; vvi00360:Phenylalanine metabolism	LOC104878345	1.21821924681879	0.000649919892397309	0.0470542002095651	UP	VQ motif-containing protein 20			LOC100242732	-4.6632799512346	0.00767719718706143	0.0334625473275385	DOWN	expansin-A4
LOC100262652	1.47931602585861	9.95247493352352e-11	6.36768463017766e-09	UP	NAC domain-containing protein 62-like%2C transcript variant X2			LOC100241056	6.07016470532745	5.84005350846717e-08	3.35356857281417e-07	UP	xyloglucan endotransglucosylase/hydrolase protein 22	biological process:cellular carbohydrate metabolic process(GO:0044262); biological process:cellular glucan metabolic process(GO:0006073); biological process:glucan metabolic process(GO:0044042); biological process:cellular polysaccharide metabolic process(GO:0044264); biological process:polysaccharide metabolic process(GO:0005976); biological process:carbohydrate metabolic process(GO:0005975); ce…	vvi04075:Plant hormone signal transduction	LOC100245466	5.93673818789072	4.41710020047397e-05	0.000188944470629918	UP	auxin-responsive protein SAUR21%2C transcript variant X2	biological process:response to chemical(GO:0042221); biological process:response to endogenous stimulus(GO:0009719); biological process:response to hormone(GO:0009725); biological process:response to organic substance(GO:0010033); biological process:response to auxin(GO:0009733); biological process:response to stimulus(GO:0050896)	vvi04075:Plant hormone signal transduction	LOC100252462	-2.26692545397179	0.000214818663846677	0.00201864723674121	DOWN	histidine-containing phosphotransfer protein 4	biological process:cell communication(GO:0007154); biological process:phosphorelay signal transduction system(GO:0000160); biological process:intracellular signal transduction(GO:0035556); biological process:signal transduction(GO:0007165); biological process:signaling(GO:0023052); biological process:cellular response to stimulus(GO:0051716)	vvi04075:Plant hormone signal transduction	LOC100241164	1.21029022762338	4.26432816906328e-05	0.00622082739170516	UP	stilbene synthase 6-like		vvi00945:Stilbenoid, diarylheptanoid and gingerol biosynthesis	LOC100263698	-4.63449805760014	7.93334781675845e-05	0.000574261174740386	DOWN	aquaporin TIP1-1	molecular function:channel activity(GO:0015267); molecular function:passive transmembrane transporter activity(GO:0022803); molecular function:transmembrane transporter activity(GO:0022857)
LOC100262077	1.46882915167376	7.14778497464184e-08	2.81925457717461e-06	UP	pectinesterase 2	biological process:cell wall organization or biogenesis(GO:0071554); biological process:cell wall modification(GO:0042545); biological process:external encapsulating structure organization(GO:0045229); biological process:cell wall organization(GO:0071555); biological process:cellular component organization(GO:0016043); biological process:cellular component organization or biogenesis(GO:0071840); …	vvi00040:Pentose and glucuronate interconversions	LOC100853721	6.06916346500039	3.3528395668906e-05	0.000138296033345853	UP	probable F-box protein At4g22030			LOC100241831	5.93449896278443	5.00106389066167e-05	0.000212321489024263	UP	probable F-box protein At4g22030			LOC100243859	2.25900941805302	0.000234448831794789	0.00217582085886155	UP	probable mannitol dehydrogenase			LOC100254698	1.20894760080403	6.37549156746023e-10	3.19559254258237e-07	UP	4-coumarate--CoA ligase 2%2C transcript variant X1		vvi00940:Phenylpropanoid biosynthesis; vvi00130:Ubiquinone and other terpenoid-quinone biosynthesis	LOC100266435	4.60797746057993	6.86058007154411e-60	4.64018191713916e-58	UP	protein PLANT CADMIUM RESISTANCE 2%2C transcript variant X1
LOC100260304	1.46717044674636	1.40487502932135e-06	3.99151188415488e-05	UP	UDP-glycosyltransferase 92A1	molecular function:transferase activity, transferring glycosyl groups(GO:0016757); molecular function:transferase activity, transferring hexosyl groups(GO:0016758)		LOC100267037	6.06628494424009	3.66193166916478e-05	0.000150243825054875	UP	-	molecular function:coenzyme binding(GO:0050662); molecular function:FMN binding(GO:0010181)	vvi00592:alpha-Linolenic acid metabolism	LOC104881294	5.93036951806132	7.96596876173347e-14	6.97287115462933e-13	UP	uncharacterized LOC104881294			LOC100241575	2.24698708482667	8.67081244717577e-33	1.55691858454649e-30	UP	phenylalanine ammonia-lyase-like		vvi00940:Phenylpropanoid biosynthesis; vvi00360:Phenylalanine metabolism	LOC100251218	-1.20869183463077	3.77727589343988e-05	0.00559380220946687	DOWN	transcription repressor OFP13			LOC100244075	4.60190947217072	0.000364877013678601	0.00231814721116943	UP	L-ascorbate oxidase-like	molecular function:copper ion binding(GO:0005507)
LOC100250809	-1.45037582482405	0.00256744005216485	0.0239899652142918	DOWN	uclacyanin-3	molecular function:electron transfer activity(GO:0009055)		LOC100267788	6.05321513128927	5.04019798386633e-06	2.33528786051276e-05	UP	salicylic acid-binding protein 2%2C transcript variant X2			LOC100266452	5.89326178333031	4.97699542482885e-05	0.00021138762416363	UP	laccase-15	molecular function:copper ion binding(GO:0005507)		LOC109121570	2.23525201604678	2.24154226361123e-21	1.85378335502221e-19	UP	laccase-14-like	molecular function:copper ion binding(GO:0005507)		LOC100257402	1.20781487401069	1.19770040966526e-07	3.60194578586714e-05	UP	glutathione S-transferase zeta class%2C transcript variant X3		vvi00350:Tyrosine metabolism	LOC100267215	4.5624578329911	3.71894865748898e-274	1.34150742405977e-271	UP	cytochrome P450 CYP73A100	molecular function:heme binding(GO:0020037); molecular function:tetrapyrrole binding(GO:0046906); molecular function:iron ion binding(GO:0005506); molecular function:oxidoreductase activity, acting on paired donors, with incorporation or reduction of molecular oxygen(GO:0016705)	vvi00945:Stilbenoid, diarylheptanoid and gingerol biosynthesis; vvi00940:Phenylpropanoid biosynthesis; vvi00130:Ubiquinone and other terpenoid-quinone biosynthesis; vvi00941:Flavonoid biosynthesis
LOC100853675	1.44735623224069	2.9104242183942e-41	1.68232555768765e-38	UP	stilbene synthase 4		vvi00945:Stilbenoid, diarylheptanoid and gingerol biosynthesis	LOC100243880	6.04968671081371	4.38342476158604e-06	2.05178978828698e-05	UP	transcription factor MYB36			LOC100253338	5.87694528275547	7.39660944409524e-110	3.01840838194638e-108	UP	bifunctional nitrilase/nitrile hydratase NIT4B		vvi00460:Cyanoamino acid metabolism	LOC100260914	2.23512729308778	3.61585282152694e-24	3.95975618603591e-22	UP	uncharacterized acetyltransferase At3g50280-like	molecular function:transferase activity, transferring acyl groups(GO:0016746); molecular function:transferase activity, transferring acyl groups other than amino-acyl groups(GO:0016747)		LOC100249474	1.20646272800536	2.73720355708639e-12	2.32638500582282e-09	UP	phospholipase A1-Igamma2%2C chloroplastic	biological process:lipid metabolic process(GO:0006629)		LOC109124187	4.56161423358306	7.95668516686233e-14	1.42846332133928e-12	UP	stilbene synthase 1-like
LOC100247003	1.43963686113948	0.000281949698916782	0.00393860233578502	UP	phospholipase A1-Ibeta2%2C chloroplastic	biological process:lipid metabolic process(GO:0006629)		LOC100263324	6.04150870137751	2.8178517200605e-72	1.0608631269681e-70	UP	probable xyloglucan endotransglucosylase/hydrolase protein 23-like	biological process:cellular carbohydrate metabolic process(GO:0044262); biological process:cellular glucan metabolic process(GO:0006073); biological process:glucan metabolic process(GO:0044042); biological process:cellular polysaccharide metabolic process(GO:0044264); biological process:polysaccharide metabolic process(GO:0005976); biological process:carbohydrate metabolic process(GO:0005975); ce…		LOC100853973	5.87411785120182	9.00638765308329e-06	4.219663230161e-05	UP	acyl-CoA--sterol O-acyltransferase 1-like			VINST1	2.22799742260877	5.38706980647336e-56	2.49696949564699e-53	UP	stilbene synthase		vvi00945:Stilbenoid, diarylheptanoid and gingerol biosynthesis	LOC100260654	1.20079872709279	7.5191698725223e-06	0.00145529438285214	UP	uncharacterized LOC100260654	biological process:cell recognition(GO:0008037); biological process:pollination(GO:0009856); biological process:pollen-pistil interaction(GO:0009875); biological process:multi-multicellular organism process(GO:0044706); biological process:recognition of pollen(GO:0048544); biological process:multi-organism process(GO:0051704); biological process:reproduction(GO:0000003); biological process:reprod…		LOC100256093	4.56048442283137	4.85282204985319e-118	6.26014044431062e-116	UP	uncharacterized protein At1g66480
LOC100257805	-1.43510398586319	0.00642015102453165	0.0492544584092558	DOWN	AP2-like ethylene-responsive transcription factor ANT%2C transcript variant X1	molecular function:DNA binding transcription factor activity(GO:0003700); molecular function:transcription regulator activity(GO:0140110)		LOC100243660	6.03679301592259	5.04668714282092e-275	9.30812828617173e-273	UP	uncharacterized LOC100243660			LOC100232922	5.85865006151328	2.29510762116299e-139	1.17958125698261e-137	UP	ornithine decarboxylase		vvi00480:Glutathione metabolism; vvi00330:Arginine and proline metabolism	LOC100854480	2.22463364779446	4.85406199434384e-07	8.50143318183366e-06	UP	uncharacterized LOC100854480%2C transcript variant X1			LOC100253166	1.20064036627036	2.87529381202881e-08	1.00368291852748e-05	UP	stilbene synthase 1		vvi00945:Stilbenoid, diarylheptanoid and gingerol biosynthesis	LOC100264391	4.55688453324703	0	0	UP	probable receptor-like protein kinase At1g11050%2C transcript variant X1
LOC100261683	1.43357254096133	0.00590071340221875	0.0462186755956775	UP	plant-specific TFIIB-related protein PTF2			LOC100246878	6.01964675612704	6.46694149282239e-05	0.000255475322797605	UP	cationic peroxidase 2	biological process:response to oxidative stress(GO:0006979); biological process:response to stress(GO:0006950); biological process:response to stimulus(GO:0050896); molecular function:heme binding(GO:0020037); molecular function:tetrapyrrole binding(GO:0046906); molecular function:antioxidant activity(GO:0016209); molecular function:peroxidase activity(GO:0004601); molecular function:oxidoreducta…	vvi00940:Phenylpropanoid biosynthesis	LOC100266747	5.85611802138453	3.27572815480856e-43	6.4765462471622e-42	UP	probable xyloglucan endotransglucosylase/hydrolase protein 23	biological process:cellular glucan metabolic process(GO:0006073); biological process:glucan metabolic process(GO:0044042); biological process:cellular polysaccharide metabolic process(GO:0044264); biological process:cellular carbohydrate metabolic process(GO:0044262); biological process:polysaccharide metabolic process(GO:0005976); biological process:carbohydrate metabolic process(GO:0005975); ce…	vvi04075:Plant hormone signal transduction	LOC100249839	2.21750153415262	1.11689753987055e-36	2.31884217366249e-34	UP	stilbene synthase 3		vvi00945:Stilbenoid, diarylheptanoid and gingerol biosynthesis	LOC100257921	1.17580550756594	0.000420421295011339	0.0342433144786735	UP	probable glycosyltransferase At5g03795			LOC100256142	4.55225341174605	0.0040112528151207	0.0193063160334427	UP	-	molecular function:O-methyltransferase activity(GO:0008171); molecular function:transferase activity, transferring one-carbon groups(GO:0016741); molecular function:methyltransferase activity(GO:0008168)	vvi00945:Stilbenoid, diarylheptanoid and gingerol biosynthesis; vvi00940:Phenylpropanoid biosynthesis; vvi00941:Flavonoid biosynthesis
LOC100256293	1.42057448491943	8.56048235959804e-30	2.56248867489182e-27	UP	phenylalanine ammonia-lyase-like		vvi00940:Phenylpropanoid biosynthesis; vvi00360:Phenylalanine metabolism	LOC100255767	6.01710246588915	4.3921232422505e-05	0.000178382314469099	UP	uncharacterized LOC100255767			LOC100266120	5.85070342938514	6.52855832076935e-05	0.00027313656751482	UP	patatin-like protein 2	biological process:lipid metabolic process(GO:0006629)		LOC100855356	2.21086876112389	0.00137441788094815	0.0100971333524429	UP	phenylalanine ammonia-lyase			GER7	1.17412519667408	7.14475503123781e-10	3.49164178376592e-07	UP	germin-like protein 7	molecular function:nutrient reservoir activity(GO:0045735)		LOC100247260	4.55203824832524	0.000459956619541784	0.00285698182144592	UP	putative receptor-like protein kinase At4g00960	molecular function:protein serine/threonine kinase activity(GO:0004674)
LOC100262692	1.41271473328818	0.000118208009064878	0.00189257006299383	UP	E3 ubiquitin-protein ligase PUB24	biological process:protein ubiquitination(GO:0016567); biological process:protein modification by small protein conjugation(GO:0032446); biological process:protein modification by small protein conjugation or removal(GO:0070647); molecular function:ubiquitin-protein transferase activity(GO:0004842); molecular function:ubiquitin-like protein transferase activity(GO:0019787)		LOC100262049	-6.01697710635493	1.10939056273137e-05	4.89534413370314e-05	DOWN	tryptophan aminotransferase-related protein 2	molecular function:lyase activity(GO:0016829)	vvi00380:Tryptophan metabolism	LOC100256520	5.84942166783054	1.89911375773993e-153	1.04165368583133e-151	UP	probable xyloglucan endotransglucosylase/hydrolase protein 23	biological process:cellular glucan metabolic process(GO:0006073); biological process:glucan metabolic process(GO:0044042); biological process:cellular polysaccharide metabolic process(GO:0044264); biological process:cellular carbohydrate metabolic process(GO:0044262); biological process:polysaccharide metabolic process(GO:0005976); biological process:carbohydrate metabolic process(GO:0005975); ce…		LOC100255793	2.2099944800835	0.00786858801951285	0.0425933807215944	UP	uncharacterized LOC100255793			LOC109123048	1.14741321143651	2.46710845399357e-08	8.93093260345672e-06	UP	probable WRKY transcription factor 26	molecular function:sequence-specific DNA binding(GO:0043565); molecular function:DNA binding transcription factor activity(GO:0003700); molecular function:transcription regulator activity(GO:0140110)	vvi04016:MAPK signaling pathway - plant; vvi04626:Plant-pathogen interaction	LOC100260914	4.54493021839836	0	0	UP	uncharacterized acetyltransferase At3g50280-like	molecular function:transferase activity, transferring acyl groups other than amino-acyl groups(GO:0016747); molecular function:transferase activity, transferring acyl groups(GO:0016746)
LOC100265206	-1.4122700960825	1.40754297850026e-18	2.12564350888286e-16	DOWN	shikimate O-hydroxycinnamoyltransferase	molecular function:transferase activity, transferring acyl groups other than amino-acyl groups(GO:0016747); molecular function:transferase activity, transferring acyl groups(GO:0016746)		LOC100255275	6.00755618971411	4.52782251030957e-05	0.000183411935819592	UP	putative UDP-glucose flavonoid 3-O-glucosyltransferase 3	molecular function:transferase activity, transferring hexosyl groups(GO:0016758); molecular function:transferase activity, transferring glycosyl groups(GO:0016757)		LOC100248651	5.84716448202507	0	0	UP	protein NUCLEAR FUSION DEFECTIVE 4			LOC104880164	2.20054232948418	0.000495464775217501	0.00418614176975838	UP	protein NRT1/ PTR FAMILY 5.7%2C transcript variant X2	molecular function:transmembrane transporter activity(GO:0022857)		LOC100248011	1.13768073129944	0.000310391408064014	0.0281541368980961	UP	basic blue protein	molecular function:electron transfer activity(GO:0009055)		LOC100243859	4.53740771785463	6.08778182010468e-66	4.39199637310441e-64	UP	probable mannitol dehydrogenase
LOC100854918	1.40444335941213	4.22392676118008e-30	1.31121637588262e-27	UP	BTB/POZ domain-containing protein At5g41330	biological process:cellular component organization(GO:0016043); biological process:cellular component organization or biogenesis(GO:0071840); biological process:protein-containing complex assembly(GO:0065003); biological process:protein-containing complex subunit organization(GO:0043933); biological process:cellular component assembly(GO:0022607); biological process:cellular component biogenesis(…		LOC100266747	6.00352656621424	2.71599341074347e-14	2.48984639897797e-13	UP	probable xyloglucan endotransglucosylase/hydrolase protein 23	biological process:cellular carbohydrate metabolic process(GO:0044262); biological process:cellular glucan metabolic process(GO:0006073); biological process:glucan metabolic process(GO:0044042); biological process:cellular polysaccharide metabolic process(GO:0044264); biological process:polysaccharide metabolic process(GO:0005976); biological process:carbohydrate metabolic process(GO:0005975); ce…	vvi04075:Plant hormone signal transduction	LOC100252348	5.82725227304012	0.000147128206057142	0.000579761281651203	UP	peroxiredoxin-2E-1%2C chloroplastic-like			LOC100265431	2.19459277112061	0.00872535663944695	0.0460066357621209	UP	putative cysteine-rich receptor-like protein kinase 23			LOC100254492	1.12097938562682	0.000113763396795858	0.0133966679552135	UP	stilbene synthase 2-like		vvi00945:Stilbenoid, diarylheptanoid and gingerol biosynthesis	LOC104877274	4.51377282372649	7.45791731406059e-33	2.85970022363359e-31	UP	stilbene synthase 1		vvi00945:Stilbenoid, diarylheptanoid and gingerol biosynthesis
LOC100253713	1.40184105202664	0.000540312120645208	0.00678445848567463	UP	allene oxide synthase 3	molecular function:oxidoreductase activity, acting on paired donors, with incorporation or reduction of molecular oxygen(GO:0016705); molecular function:heme binding(GO:0020037); molecular function:tetrapyrrole binding(GO:0046906); molecular function:iron ion binding(GO:0005506)	vvi00592:alpha-Linolenic acid metabolism	LOC100247148	5.99951081424548	1.99551186660491e-53	5.52586371435608e-52	UP	-	molecular function:coenzyme binding(GO:0050662); molecular function:vitamin binding(GO:0019842); molecular function:pyridoxal phosphate binding(GO:0030170); molecular function:vitamin B6 binding(GO:0070279)	vvi00360:Phenylalanine metabolism; vvi00400:Phenylalanine, tyrosine and tryptophan biosynthesis; vvi00950:Isoquinoline alkaloid biosynthesis; vvi00270:Cysteine and methionine metabolism; vvi00960:Tropane, piperidine and pyridine alkaloid biosynthesis; vvi00350:Tyrosine metabolism; vvi00130:Ubiquinone and other terpenoid-quinone biosynthesis	LOC100267137	5.82586667351453	9.75177685609664e-37	1.7123515918399e-35	UP	valencene synthase	molecular function:magnesium ion binding(GO:0000287); molecular function:carbon-oxygen lyase activity(GO:0016835); molecular function:lyase activity(GO:0016829); molecular function:carbon-oxygen lyase activity, acting on phosphates(GO:0016838); molecular function:terpene synthase activity(GO:0010333)		LOC100852731	2.18861147961174	0.00264771604262812	0.0172738554650151	UP	two pore potassium channel a-like%2C transcript variant X2			LOC100260414	1.1204101973927	1.1590028355415e-11	8.82553127283048e-09	UP	omega-3 fatty acid desaturase%2C chloroplastic	biological process:lipid metabolic process(GO:0006629); molecular function:oxidoreductase activity, acting on paired donors, with incorporation or reduction of molecular oxygen(GO:0016705); molecular function:oxidoreductase activity, acting on paired donors, with oxidation of a pair of donors resulting in the reduction of molecular oxygen to two molecules of water(GO:0016717)		LOC104879917	4.50926167875345	8.66615177696289e-63	6.05046489116344e-61	UP	uncharacterized LOC104879917
LOC100262482	-1.40072212693968	1.00361966540623e-05	0.000224615172913279	DOWN	calcium uniporter protein 4%2C mitochondrial			LOC100241384	5.99479335848706	1.01179735607161e-20	1.25951542083366e-19	UP	external alternative NAD(P)H-ubiquinone oxidoreductase B2%2C mitochondrial			LOC100250050	5.81168698589426	1.19864207870122e-05	5.51705232885621e-05	UP	IQ domain-containing protein IQM2%2C transcript variant X2			LOC100262077	2.18292238116745	4.40337944850324e-05	0.000500363487959624	UP	pectinesterase 2	biological process:cell wall organization or biogenesis(GO:0071554); biological process:cell wall modification(GO:0042545); biological process:external encapsulating structure organization(GO:0045229); biological process:cell wall organization(GO:0071555); biological process:cellular component organization(GO:0016043); biological process:cellular component organization or biogenesis(GO:0071840); …	vvi00040:Pentose and glucuronate interconversions	LOC100265739	1.11626472546686	2.62152299815689e-05	0.00413270415870733	UP	chitinase 10			LOC100244865	4.49501112187702	1.43142115219911e-21	3.75271233158633e-20	UP	protein SENSITIVE TO PROTON RHIZOTOXICITY 1
LOC100243660	1.3964007382259	8.35932348921488e-09	3.92513556441762e-07	UP	uncharacterized LOC100243660			LOC109122233	5.99091099874463	7.15786028648737e-11	5.1837760518567e-10	UP	probable F-box protein At4g22030			LOC100256781	5.77859104191743	1.00944637137446e-70	2.8448541107078e-69	UP	putative 12-oxophytodienoate reductase 11	molecular function:coenzyme binding(GO:0050662); molecular function:FMN binding(GO:0010181)	vvi00592:alpha-Linolenic acid metabolism	LOC100267469	2.18155567050024	0.000529596059840524	0.00443876327530761	UP	protein IRX15-LIKE-like			LOC100263791	1.10744189973126	0.000315260379878447	0.0283995848196493	UP	17.6 kDa class I heat shock protein 3-like		vvi04141:Protein processing in endoplasmic reticulum	LOC100260595	4.45799894030322	6.36164037081585e-308	2.95043792340766e-305	UP	probable LRR receptor-like serine/threonine-protein kinase At1g53440%2C transcript variant X1
LOC100254214	-1.39249394620118	0.0013758939953974	0.0145199596459756	DOWN	uncharacterized LOC100254214			LOC100259604	5.98715483502718	4.07897157561025e-114	2.47745149716219e-112	UP	uncharacterized LOC100259604			LOC100259478	5.77480346885111	4.54259587183441e-210	3.51087599124656e-208	UP	probable glutathione S-transferase		vvi00480:Glutathione metabolism	LOC100266458	2.17620932269995	1.96694269360163e-18	1.33799094969877e-16	UP	peroxidase 73	biological process:response to stress(GO:0006950); biological process:response to oxidative stress(GO:0006979); molecular function:peroxidase activity(GO:0004601); molecular function:oxidoreductase activity, acting on peroxide as acceptor(GO:0016684); molecular function:antioxidant activity(GO:0016209); molecular function:heme binding(GO:0020037); molecular function:tetrapyrrole binding(GO:004690…	vvi00940:Phenylpropanoid biosynthesis	LOC100251716	1.10273707569865	4.34847612017757e-09	1.84791328689633e-06	UP	3-methyl-2-oxobutanoate hydroxymethyltransferase 1%2C mitochondrial	biological process:cellular modified amino acid metabolic process(GO:0006575); biological process:vitamin metabolic process(GO:0006766); biological process:water-soluble vitamin metabolic process(GO:0006767); biological process:vitamin biosynthetic process(GO:0009110); biological process:water-soluble vitamin biosynthetic process(GO:0042364); biological process:coenzyme biosynthetic process(GO:00…	vvi00770:Pantothenate and CoA biosynthesis; vvi01240:Biosynthesis of cofactors	LOC100241359	4.44552832050538	1.77412287593671e-05	0.000142979476625449	UP	bifunctional nitrilase/nitrile hydratase NIT4B		vvi00460:Cyanoamino acid metabolism
LOC100242128	1.39074082665592	0.000303123167866076	0.00418899724891924	UP	TPR repeat-containing thioredoxin TTL1	biological process:regulation of biological quality(GO:0065008); biological process:cell redox homeostasis(GO:0045454); biological process:cellular homeostasis(GO:0019725); biological process:homeostatic process(GO:0042592)		LOC100252387	5.970265156228	7.65468260685111e-06	3.46286541692472e-05	UP	plant cysteine oxidase 3	molecular function:oxidoreductase activity, acting on single donors with incorporation of molecular oxygen(GO:0016701); molecular function:oxidoreductase activity, acting on single donors with incorporation of molecular oxygen, incorporation of two atoms of oxygen(GO:0016702); molecular function:dioxygenase activity(GO:0051213)		LOC100263713	5.76043293599955	9.9668975466572e-05	0.000404464155811443	UP	putative receptor-like protein kinase At4g00960			LOC100853675	2.17484074085882	4.22824708144428e-32	7.26493039485052e-30	UP	stilbene synthase 4		vvi00945:Stilbenoid, diarylheptanoid and gingerol biosynthesis	LOC104882479	1.09551153614753	4.52600266703038e-06	0.00093130842247484	UP	bifunctional aspartate aminotransferase and glutamate/aspartate-prephenate aminotransferase	molecular function:pyridoxal phosphate binding(GO:0030170); molecular function:vitamin B6 binding(GO:0070279); molecular function:vitamin binding(GO:0019842); molecular function:coenzyme binding(GO:0050662)	vvi00360:Phenylalanine metabolism; vvi00350:Tyrosine metabolism; vvi00950:Isoquinoline alkaloid biosynthesis; vvi00960:Tropane, piperidine and pyridine alkaloid biosynthesis; vvi00400:Phenylalanine, tyrosine and tryptophan biosynthesis; vvi01230:Biosynthesis of amino acids	LOC100852809	4.44389696402516	1.8504936590979e-15	3.64835688113036e-14	UP	uncharacterized acetyltransferase At3g50280-like	molecular function:transferase activity, transferring acyl groups other than amino-acyl groups(GO:0016747); molecular function:transferase activity, transferring acyl groups(GO:0016746)
LOC109123662	1.38055214808152	0.00304745929421764	0.0275685699670644	UP	disease resistance-like protein CSA1	biological process:organic acid transport(GO:0015849); biological process:carboxylic acid transport(GO:0046942); biological process:organic anion transport(GO:0015711); biological process:anion transport(GO:0006820); biological process:ion transport(GO:0006811); biological process:organic substance transport(GO:0071702)		LOC100261934	5.96342895557287	7.49863409724596e-73	2.84976445918777e-71	UP	cytochrome P450 94A1-like	molecular function:heme binding(GO:0020037); molecular function:tetrapyrrole binding(GO:0046906); molecular function:iron ion binding(GO:0005506); molecular function:oxidoreductase activity, acting on paired donors, with incorporation or reduction of molecular oxygen(GO:0016705)		LOC104880161	5.74093298241758	0.000123483456769372	0.000493450147262488	UP	probable aspartyl protease At4g16563			LOC100242194	2.17444767873916	0.00433614724929444	0.0261020087060367	UP	cinnamoyl-CoA reductase 1	molecular function:coenzyme binding(GO:0050662)		LOC100253338	1.09169097903551	0.000499575004170493	0.0390627687260992	UP	bifunctional nitrilase/nitrile hydratase NIT4B		vvi00460:Cyanoamino acid metabolism	LOC100853708	4.44365585387187	1.40481792368891e-17	3.08505618213486e-16	UP	stilbene synthase 4-like		vvi00945:Stilbenoid, diarylheptanoid and gingerol biosynthesis
LOC100854993	1.37876246740425	0.000889232640672926	0.0101196244097761	UP	indole-3-acetic acid-induced protein ARG7-like	biological process:response to chemical(GO:0042221); biological process:response to auxin(GO:0009733); biological process:response to endogenous stimulus(GO:0009719); biological process:response to hormone(GO:0009725); biological process:response to organic substance(GO:0010033)	vvi04075:Plant hormone signal transduction	LOC100267019	5.95942168156016	2.53938585071303e-117	1.60540292901682e-115	UP	RING-H2 finger protein ATL3			LOC100261619	5.73773989499394	7.39871151347434e-106	2.93132640234816e-104	UP	probable xyloglucan endotransglucosylase/hydrolase protein 23	biological process:cellular glucan metabolic process(GO:0006073); biological process:glucan metabolic process(GO:0044042); biological process:cellular polysaccharide metabolic process(GO:0044264); biological process:cellular carbohydrate metabolic process(GO:0044262); biological process:polysaccharide metabolic process(GO:0005976); biological process:carbohydrate metabolic process(GO:0005975); ce…	vvi04075:Plant hormone signal transduction	LOC100248870	2.15776923515076	2.48227303904575e-18	1.67709098105833e-16	UP	berberine bridge enzyme-like 13	molecular function:flavin adenine dinucleotide binding(GO:0050660); molecular function:coenzyme binding(GO:0050662)		LOC100245576	1.08674532131051	0.000179958539765478	0.018463162003184	UP	uncharacterized LOC100245576	molecular function:acetylglucosaminyltransferase activity(GO:0008375); molecular function:UDP-glycosyltransferase activity(GO:0008194); molecular function:transferase activity, transferring hexosyl groups(GO:0016758); molecular function:transferase activity, transferring glycosyl groups(GO:0016757)		PR10.8	4.43669276916626	3.23899657370417e-250	1.01761958482554e-247	UP	pathogenesis-related protein 10.8	biological process:defense response(GO:0006952); biological process:response to stress(GO:0006950)
LOC100242530	-1.37253779993881	0.00308312414625366	0.0278461261118804	DOWN	heavy metal-associated isoprenylated plant protein 16-like			LOC104878325	5.94030094918199	9.65913489577652e-05	0.000371223949425906	UP	receptor-like protein 12			LOC104879770	5.72706612833681	1.64401371232591e-91	5.70483941943842e-90	UP	nucleosome assembly protein 1%3B1			LOC100265028	2.15687497411775	2.48520213072082e-63	1.54789261460615e-60	UP	extensin			LOC100263633	1.08620926286926	0.000355833426776197	0.0306784104887446	UP	cytochrome P450 98A2	molecular function:heme binding(GO:0020037); molecular function:tetrapyrrole binding(GO:0046906); molecular function:oxidoreductase activity, acting on paired donors, with incorporation or reduction of molecular oxygen(GO:0016705); molecular function:iron ion binding(GO:0005506)	vvi00945:Stilbenoid, diarylheptanoid and gingerol biosynthesis; vvi00940:Phenylpropanoid biosynthesis; vvi00941:Flavonoid biosynthesis	LOC100259478	4.43589815010346	2.33412772156407e-116	2.93332089602235e-114	UP	probable glutathione S-transferase		vvi00480:Glutathione metabolism
LOC100240904	1.37151053901421	4.9095791431522e-07	1.57964059840039e-05	UP	phenylalanine ammonia-lyase-like		vvi00940:Phenylpropanoid biosynthesis; vvi00360:Phenylalanine metabolism	LOC104882520	5.93988578464442	6.90193988871613e-11	5.0002378206396e-10	UP	uncharacterized LOC104882520			LOC100247260	5.72439817247382	0.000122766624592095	0.000491162785917078	UP	putative receptor-like protein kinase At4g00960	molecular function:protein serine/threonine kinase activity(GO:0004674)		LOC100254114	2.14447231884092	8.34204927168531e-09	1.91770915840784e-07	UP	geraniol 8-hydroxylase	molecular function:heme binding(GO:0020037); molecular function:tetrapyrrole binding(GO:0046906); molecular function:oxidoreductase activity, acting on paired donors, with incorporation or reduction of molecular oxygen(GO:0016705); molecular function:iron ion binding(GO:0005506)	vvi00902:Monoterpenoid biosynthesis	LOC100264861	1.0657737022879	1.6284606182627e-08	6.00625437090553e-06	UP	basic 7S globulin			LOC100265923	4.4160735686219	1.02427138816144e-47	5.5575995459601e-46	UP	crocetin glucosyltransferase%2C chloroplastic-like	molecular function:transferase activity, transferring hexosyl groups(GO:0016758); molecular function:transferase activity, transferring glycosyl groups(GO:0016757)
LOC100258932	1.37066612750667	6.13573853456046e-06	0.000145107131335428	UP	probable pectinesterase/pectinesterase inhibitor 7	biological process:cell wall organization or biogenesis(GO:0071554); biological process:cell wall modification(GO:0042545); biological process:external encapsulating structure organization(GO:0045229); biological process:cell wall organization(GO:0071555); biological process:cellular component organization(GO:0016043); biological process:cellular component organization or biogenesis(GO:0071840); …	vvi00040:Pentose and glucuronate interconversions	LOC104880234	5.93778125234273	8.99204712250711e-11	6.4771091132527e-10	UP	uncharacterized LOC104880234			LOC100253033	5.72348527206724	0.000186947147805511	0.000724495651248558	UP	cytochrome b561 and DOMON domain-containing protein At3g61750			LOC100251413	2.1397699133929	3.81844855129733e-25	4.37387919976477e-23	UP	pectinesterase	biological process:cell wall organization or biogenesis(GO:0071554); biological process:cell wall modification(GO:0042545); biological process:external encapsulating structure organization(GO:0045229); biological process:cell wall organization(GO:0071555); biological process:cellular component organization(GO:0016043); biological process:cellular component organization or biogenesis(GO:0071840); …	vvi00040:Pentose and glucuronate interconversions	LOC100258071	1.06553463180647	5.90660230307178e-08	1.95698748848215e-05	UP	pantoate--beta-alanine ligase	biological process:cellular modified amino acid metabolic process(GO:0006575); biological process:vitamin metabolic process(GO:0006766); biological process:water-soluble vitamin metabolic process(GO:0006767); biological process:vitamin biosynthetic process(GO:0009110); biological process:water-soluble vitamin biosynthetic process(GO:0042364); biological process:coenzyme biosynthetic process(GO:00…	vvi00770:Pantothenate and CoA biosynthesis; vvi00410:beta-Alanine metabolism; vvi01240:Biosynthesis of cofactors	LOC100262302	4.40919018313332	1.01055307966515e-13	1.80096646283601e-12	UP	protein BONZAI 3%2C transcript variant X1
LOC100261598	-1.36765270512051	0.0038014546039794	0.0328376622113389	DOWN	uncharacterized LOC100261598			LOC100254590	5.92238776116326	1.47481221422208e-07	8.13432777907287e-07	UP	probable leucine-rich repeat receptor-like protein kinase At1g35710%2C transcript variant X1			LOC100250034	5.72285582058114	0.00064463773981235	0.00226857337756661	UP	putative 12-oxophytodienoate reductase 11	molecular function:coenzyme binding(GO:0050662); molecular function:FMN binding(GO:0010181)	vvi00592:alpha-Linolenic acid metabolism	LOC100260211	2.11879372401369	1.32894770233116e-71	1.15161985457228e-68	UP	L-ascorbate oxidase homolog	molecular function:copper ion binding(GO:0005507)		LOC100266026	1.06458262407006	1.01450238565203e-06	0.000267993143712512	UP	3-hydroxyisobutyryl-CoA hydrolase-like protein 5%2C transcript variant X1	molecular function:hydrolase activity, acting on ester bonds(GO:0016788); molecular function:thiolester hydrolase activity(GO:0016790)	vvi00410:beta-Alanine metabolism; vvi00640:Propanoate metabolism; vvi00280:Valine, leucine and isoleucine degradation; vvi01200:Carbon metabolism	LOC100264774	4.39159240382301	0	0	UP	cytochrome P450 94A1	molecular function:heme binding(GO:0020037); molecular function:tetrapyrrole binding(GO:0046906); molecular function:iron ion binding(GO:0005506); molecular function:oxidoreductase activity, acting on paired donors, with incorporation or reduction of molecular oxygen(GO:0016705)	vvi00073:Cutin, suberine and wax biosynthesis
LOC104879092	1.36283529519838	0.00333430744439618	0.0296200295126726	UP	receptor-like protein kinase HAIKU2			LOC100249660	5.90625064541524	0.000155125622983513	0.000578276566745884	UP	glycosyltransferase family 92 protein RCOM_0530710			LOC100250868	5.71445583234605	0.000126692747374032	0.000504791801878488	UP	probable indole-3-acetic acid-amido synthetase GH3.1		vvi04075:Plant hormone signal transduction	LOC100248386	2.1152173580168	0.000651241545001727	0.00532495912934473	UP	tropinone reductase homolog At5g06060%2C transcript variant X1		vvi00960:Tropane, piperidine and pyridine alkaloid biosynthesis	LOC100853532	1.06020757750967	0.000301200838745821	0.0277948185379002	UP	uncharacterized LOC100853532			LOC104878345	4.37608991325805	5.29354433166315e-49	2.96301580564559e-47	UP	VQ motif-containing protein 20
LOC100245052	-1.35901045598383	0.00257227090489926	0.0239949789531588	DOWN	NADH dehydrogenase [ubiquinone] iron-sulfur protein 4%2C mitochondrial		vvi00190:Oxidative phosphorylation	LOC100247413	5.90241157589642	1.09285539599666e-05	4.82555784781834e-05	UP	probable boron transporter 7	biological process:anion transport(GO:0006820); biological process:ion transport(GO:0006811)		LOC100854584	5.69977627279325	0.000311066472376706	0.00116224140310828	UP	uncharacterized LOC100854584			LOC104878931	2.11051693244549	0.000487963298245467	0.00413327517948593	UP	anthocyanidin 3-O-glucosyltransferase 6-like	molecular function:transferase activity, transferring hexosyl groups(GO:0016758); molecular function:transferase activity, transferring glycosyl groups(GO:0016757)		LOC100241752	1.04700072778759	6.85413748069391e-05	0.00899226036728889	UP	purple acid phosphatase	molecular function:hydrolase activity, acting on ester bonds(GO:0016788); molecular function:acid phosphatase activity(GO:0003993); molecular function:phosphatase activity(GO:0016791); molecular function:phosphoric ester hydrolase activity(GO:0042578)		LOC100244719	4.37515301374647	1.06243352839385e-13	1.88480352455226e-12	UP	putative 12-oxophytodienoate reductase 11	molecular function:coenzyme binding(GO:0050662); molecular function:FMN binding(GO:0010181)	vvi00592:alpha-Linolenic acid metabolism
LOC100854997	1.35781564839539	5.81989217945322e-22	1.07207530334257e-19	UP	phenylalanine ammonia-lyase-like		vvi00940:Phenylpropanoid biosynthesis; vvi00360:Phenylalanine metabolism	LOC100262261	5.89906855753998	7.55197881373312e-53	2.06283943031645e-51	UP	epidermis-specific secreted glycoprotein EP1-like			LOC109122054	5.69711706268232	0.000128270169170579	0.000510478746197875	UP	uncharacterized LOC109122054			LOC100244461	2.09872078325484	0.00021545417526196	0.00202366501750525	UP	thaumatin-like protein			LOC100264818	1.0373354339933	0.000383776275904494	0.0326305950753222	UP	cation/H(+) antiporter 20	biological process:cation transport(GO:0006812); biological process:ion transport(GO:0006811); molecular function:antiporter activity(GO:0015297); molecular function:secondary active transmembrane transporter activity(GO:0015291); molecular function:solute:cation antiporter activity(GO:0015298); molecular function:solute:proton antiporter activity(GO:0015299); molecular function:proton transmembr…		LOC100261845	4.36866056776865	8.16489324509202e-199	1.87110535907232e-196	UP	putative 12-oxophytodienoate reductase 11	molecular function:coenzyme binding(GO:0050662); molecular function:FMN binding(GO:0010181)	vvi00592:alpha-Linolenic acid metabolism
LOC100240827	-1.35080934604227	5.18046138316784e-12	4.05159669526475e-10	DOWN	laccase-14	molecular function:copper ion binding(GO:0005507)		LOC109121671	5.87391306499881	1.18373051621353e-05	5.2016870596627e-05	UP	uncharacterized LOC109121671			LOC100248699	5.69127370963596	0.000136091962693997	0.000539397903420417	UP	probable F-box protein At4g22030			LOC100853130	2.09807980696186	1.63479123174892e-06	2.57777088923953e-05	UP	coatomer subunit beta'-1			LOC100240860	1.02843650202521	1.40071526814245e-11	9.77899359344594e-09	UP	basic 7S globulin			LOC100242903	4.36732287569968	3.98636413242541e-101	4.36238128851206e-99	UP	stilbene synthase 4		vvi00945:Stilbenoid, diarylheptanoid and gingerol biosynthesis
LOC100245332	1.34437656606899	0.000467325250295734	0.00597997951962396	UP	uncharacterized LOC100245332			LOC100266593	5.86384919043507	2.8218974605998e-138	2.19040256941693e-136	UP	phenylalanine ammonia-lyase		vvi00940:Phenylpropanoid biosynthesis; vvi00360:Phenylalanine metabolism	LOC100852414	5.69120510956029	1.03363310866526e-19	1.1639210788745e-18	UP	ACT domain-containing protein ACR2%2C transcript variant X1			LOC100251423	-2.09727187898873	0.000117468092345425	0.00119208581901052	DOWN	crocetin glucosyltransferase%2C chloroplastic	molecular function:transferase activity, transferring hexosyl groups(GO:0016758); molecular function:transferase activity, transferring glycosyl groups(GO:0016757)		LOC100251088	1.02331410633556	0.000339934000079773	0.0297983400608045	UP	vesicle-associated membrane protein 722-like	biological process:vesicle-mediated transport(GO:0016192)		LOC109122071	4.36268527418489	0.000787056792699388	0.00463735004990665	UP	uncharacterized LOC109122071
CBF4	1.33988113630981	0.00281643317906508	0.0258362695380722	UP	CBF4 transcription factor%2C transcript variant X2	molecular function:DNA binding transcription factor activity(GO:0003700); molecular function:transcription regulator activity(GO:0140110)		LOC104879788	5.82753113080941	1.07594133405357e-36	2.13110586993231e-35	UP	protein LURP-one-related 12-like			LOC100267062	5.67589401156291	0	0	UP	putative 12-oxophytodienoate reductase 11	molecular function:coenzyme binding(GO:0050662); molecular function:FMN binding(GO:0010181)	vvi00592:alpha-Linolenic acid metabolism	LOC100258932	2.09424186110584	5.05893143959249e-07	8.81377294777255e-06	UP	probable pectinesterase/pectinesterase inhibitor 7	biological process:cell wall organization or biogenesis(GO:0071554); biological process:cell wall modification(GO:0042545); biological process:external encapsulating structure organization(GO:0045229); biological process:cell wall organization(GO:0071555); biological process:cellular component organization(GO:0016043); biological process:cellular component organization or biogenesis(GO:0071840); …	vvi00040:Pentose and glucuronate interconversions	LOC100852430	1.01950371941274	0.00014663625498587	0.0161036264745156	UP	disease resistance protein RPM1-like%2C transcript variant X1			LOC100255773	4.35373042185323	0.00635357534028187	0.028522999320892	UP	glucomannan 4-beta-mannosyltransferase 9
LOC100245371	1.33954061392849	1.41565132869613e-33	5.78794224949591e-31	UP	2%2C3-bisphosphoglycerate-dependent phosphoglycerate mutase%2C transcript variant X1		vvi00260:Glycine, serine and threonine metabolism; vvi00010:Glycolysis / Gluconeogenesis; vvi01230:Biosynthesis of amino acids; vvi01200:Carbon metabolism	LOC100253059	5.82502693828231	9.44187602265042e-05	0.000363307207755262	UP	putative serine/threonine-protein kinase%2C transcript variant X1			LOC100261261	5.66932627828239	5.80884820719933e-58	1.42114794747836e-56	UP	uncharacterized LOC100261261			LOC100242697	2.08881849153272	3.59624911868019e-05	0.000420638739345157	UP	-			LOC100246997	1.00509724989279	1.46620099375975e-06	0.0003626628944213	UP	probable LRR receptor-like serine/threonine-protein kinase At1g53440			LOC100853675	4.31231470051764	0	0	UP	stilbene synthase 4		vvi00945:Stilbenoid, diarylheptanoid and gingerol biosynthesis
LOC104881559	1.33915600522781	1.00685725080846e-09	5.42699295668883e-08	UP	uncharacterized LOC104881559			LOC100250791	5.82366554162769	9.72293894573476e-05	0.000373461911664218	UP	AAA-ATPase ASD%2C mitochondrial			LOC100267788	5.66780426762317	3.70443867537622e-05	0.000160478485631372	UP	salicylic acid-binding protein 2%2C transcript variant X2			PR10.8	2.08326056133573	1.20060051759258e-27	1.56399796837501e-25	UP	pathogenesis-related protein 10.8	biological process:defense response(GO:0006952); biological process:response to stress(GO:0006950)										LOC100855356	4.28807392237601	4.45789449808442e-27	1.45913558958435e-25	UP	phenylalanine ammonia-lyase
LOC100855299	1.33676407320254	1.02440220779404e-48	8.17716867107211e-46	UP	stilbene synthase 2%2C transcript variant X1		vvi00945:Stilbenoid, diarylheptanoid and gingerol biosynthesis	LOC100254437	5.81466107546286	0.000127475666804912	0.000481542804480636	UP	protein DMR6-LIKE OXYGENASE 1			LOC100259777	5.65512238990578	0	0	UP	pectinesterase 2	biological process:cell wall organization or biogenesis(GO:0071554); biological process:cell wall modification(GO:0042545); biological process:external encapsulating structure organization(GO:0045229); biological process:cell wall organization(GO:0071555); biological process:cellular component organization(GO:0016043); biological process:cellular component organization or biogenesis(GO:0071840); …		LOC104881043	2.07297001831458	0.0021606354267599	0.0146810540222405	UP	uncharacterized LOC104881043											LOC100262694	4.28310408814724	3.05255810685098e-13	5.25271902503093e-12	UP	expansin-like B1
LOC100243051	1.33566230017614	2.69367476935089e-05	0.000528117779633087	UP	3-hydroxy-3-methylglutaryl-coenzyme A reductase 1	biological process:nucleoside bisphosphate metabolic process(GO:0033865); biological process:ribonucleoside bisphosphate metabolic process(GO:0033875); biological process:purine nucleoside bisphosphate metabolic process(GO:0034032); biological process:coenzyme metabolic process(GO:0006732); biological process:cofactor metabolic process(GO:0051186); biological process:purine ribonucleotide metabol…	vvi00900:Terpenoid backbone biosynthesis	LOC100263357	5.80731415262441	3.24204463051894e-45	7.695167089959e-44	UP	AAA-ATPase At3g50940-like			LOC100244332	5.6306748519245	0	0	UP	transmembrane protein 45B			LOC100265158	2.06477616504227	9.15315819250338e-06	0.000122027823367749	UP	serine/threonine-protein kinase At5g01020											LOC100251624	4.2643434239946	4.88729390661796e-86	4.49054707580241e-84	UP	F-box/kelch protein
LOC100252681	1.33367456577806	9.2010244966448e-05	0.00151807848068166	UP	putative transcription factor bHLH041	molecular function:protein dimerization activity(GO:0046983)		LOC100263876	5.79267531881261	8.27831562391173e-62	2.64170249687494e-60	UP	1-aminocyclopropane-1-carboxylate synthase	molecular function:coenzyme binding(GO:0050662); molecular function:vitamin binding(GO:0019842); molecular function:pyridoxal phosphate binding(GO:0030170); molecular function:vitamin B6 binding(GO:0070279)	vvi00270:Cysteine and methionine metabolism; vvi04016:MAPK signaling pathway - plant	LOC104878325	5.62557678593345	0.000184452411457788	0.000715507034864013	UP	receptor-like protein 12			LOC100266664	2.06015379290061	1.55597374208781e-06	2.46715295573208e-05	UP	probable calcium-binding protein CML31	molecular function:calcium ion binding(GO:0005509)	vvi04626:Plant-pathogen interaction									LOC100262500	4.26398286695792	8.9057725940572e-17	1.88151349630846e-15	UP	uncharacterized LOC100262500	molecular function:calcium ion binding(GO:0005509); molecular function:carbohydrate binding(GO:0030246); molecular function:pattern binding(GO:0001871); molecular function:polysaccharide binding(GO:0030247)
LOC100254315	1.32756509401097	0.000466013871377497	0.005967754412453	UP	probable receptor-like protein kinase At5g24010			LOC100240862	5.78063166055847	4.08490186103046e-10	2.80761938509936e-09	UP	stilbene synthase 2		vvi00945:Stilbenoid, diarylheptanoid and gingerol biosynthesis	LOC100257438	5.61709714022837	0.00027135230740199	0.00102190337398121	UP	phosphate transporter PHO1 homolog 3			LOC100245181	2.0596355194138	1.33333125659652e-92	1.89818751965894e-89	UP	stilbene synthase 5%2C transcript variant X2		vvi00945:Stilbenoid, diarylheptanoid and gingerol biosynthesis									VINST1	4.26311105455125	0	0	UP	stilbene synthase		vvi00945:Stilbenoid, diarylheptanoid and gingerol biosynthesis
LOC104879770	1.32721647870085	0.00047599777013588	0.00607703779191756	UP	nucleosome assembly protein 1%3B1			LOC100266673	5.77911964942826	8.09244894097285e-63	2.63680054310078e-61	UP	aluminum-activated malate transporter 2	biological process:anion transport(GO:0006820); biological process:organic acid transport(GO:0015849); biological process:carboxylic acid transport(GO:0046942); biological process:organic anion transport(GO:0015711); biological process:ion transport(GO:0006811); biological process:organic substance transport(GO:0071702)		LOC100266435	5.61620436785192	6.59684796549559e-37	1.16236689022428e-35	UP	protein PLANT CADMIUM RESISTANCE 2%2C transcript variant X1			LOC104880217	2.05523623678382	2.5188225707039e-08	5.38655071423814e-07	UP	protein NDR1											LOC100247003	4.25834864258808	9.75259320251275e-131	1.40719083697589e-128	UP	phospholipase A1-Ibeta2%2C chloroplastic	biological process:lipid metabolic process(GO:0006629)
LOC100259957	1.31377902591755	0.00430405791831924	0.0364363654705991	UP	putative disease resistance protein At3g14460%2C transcript variant X1	molecular function:ADP binding(GO:0043531)		LOC100260554	5.77741247752246	1.26595480183016e-82	5.48507658103308e-81	UP	stilbene synthase 4-like		vvi00945:Stilbenoid, diarylheptanoid and gingerol biosynthesis	LOC100853130	5.61370157947241	5.05072898368558e-15	4.69927378855999e-14	UP	coatomer subunit beta'-1			HYD2	2.04292553577071	3.37027139649052e-14	1.4763270154605e-12	UP	hypodontia%2C autosomal recessive (2)	molecular function:heme binding(GO:0020037); molecular function:tetrapyrrole binding(GO:0046906); molecular function:oxidoreductase activity, acting on paired donors, with incorporation or reduction of molecular oxygen(GO:0016705); molecular function:iron ion binding(GO:0005506)	vvi00906:Carotenoid biosynthesis									LOC100254720	4.25663125072364	0.00847034689120908	0.036318267024843	UP	heavy metal-associated isoprenylated plant protein 2	biological process:metal ion transport(GO:0030001); biological process:ion transport(GO:0006811); biological process:cation transport(GO:0006812)
LOC100255849	1.31313442593341	2.40860646282863e-05	0.000479389199249029	UP	late embryogenesis abundant protein B19.3%2C transcript variant X1			LOC100252565	5.77373647720419	0.000148730010719892	0.000556084830855998	UP	AAA-ATPase ASD%2C mitochondrial			LOC100245494	5.60843081423701	6.12414593159678e-28	8.90642007044196e-27	UP	uncharacterized LOC100245494			LOC100241161	2.03236747588355	6.01054392605516e-27	7.44075471988853e-25	UP	pleiotropic drug resistance protein 1-like	molecular function:ATPase activity(GO:0016887); molecular function:pyrophosphatase activity(GO:0016462); molecular function:hydrolase activity, acting on acid anhydrides, in phosphorus-containing anhydrides(GO:0016818); molecular function:hydrolase activity, acting on acid anhydrides(GO:0016817); molecular function:nucleoside-triphosphatase activity(GO:0017111)	vvi02010:ABC transporters									LOC104878263	4.24429881005979	0.00282331089742338	0.0142386092133023	UP	cysteine-rich repeat secretory protein 38-like
LOC100249479	-1.31183901717475	0.000144518168751781	0.00225774283577456	DOWN	UPF0497 membrane protein 11			LOC100855002	-5.75177784887545	1.39643087590753e-05	6.0687086747179e-05	DOWN	uncharacterized LOC100855002%2C transcript variant X1			LOC100262641	5.60477629328887	9.02684989249814e-27	1.27639532367659e-25	UP	protein TIFY 9		vvi04075:Plant hormone signal transduction	LOC100252948	2.02871163498891	0.00753178296109811	0.0411727828298537	UP	ABC transporter G family member 11	molecular function:ATPase activity(GO:0016887); molecular function:pyrophosphatase activity(GO:0016462); molecular function:hydrolase activity, acting on acid anhydrides, in phosphorus-containing anhydrides(GO:0016818); molecular function:hydrolase activity, acting on acid anhydrides(GO:0016817); molecular function:nucleoside-triphosphatase activity(GO:0017111)	vvi02010:ABC transporters									LOC100241826	4.24066613125787	0.0106552179302558	0.0441414270658129	UP	IQ domain-containing protein IQM6
LOC100260414	1.31107522123262	5.45525491129424e-30	1.66266251050955e-27	UP	omega-3 fatty acid desaturase%2C chloroplastic	biological process:lipid metabolic process(GO:0006629); molecular function:oxidoreductase activity, acting on paired donors, with incorporation or reduction of molecular oxygen(GO:0016705); molecular function:oxidoreductase activity, acting on paired donors, with oxidation of a pair of donors resulting in the reduction of molecular oxygen to two molecules of water(GO:0016717)		LOC100852637	5.74238497588224	3.13215316181103e-05	0.000129725601905746	UP	laccase-15-like	molecular function:copper ion binding(GO:0005507)		LOC100246166	5.60378200302693	8.18209839516647e-26	1.13031506875407e-24	UP	probable xyloglucan endotransglucosylase/hydrolase protein 23	biological process:cellular glucan metabolic process(GO:0006073); biological process:glucan metabolic process(GO:0044042); biological process:cellular polysaccharide metabolic process(GO:0044264); biological process:cellular carbohydrate metabolic process(GO:0044262); biological process:polysaccharide metabolic process(GO:0005976); biological process:carbohydrate metabolic process(GO:0005975); ce…		LOC100854997	2.0218449720785	2.03647780295434e-13	8.35165413388537e-12	UP	phenylalanine ammonia-lyase-like		vvi00940:Phenylpropanoid biosynthesis; vvi00360:Phenylalanine metabolism									LOC100246283	4.23778757348445	3.52659693087926e-91	3.45198902595966e-89	UP	stilbene synthase 5		vvi00945:Stilbenoid, diarylheptanoid and gingerol biosynthesis
LOC100260595	1.31098635901968	5.54866478903785e-16	6.83913734254716e-14	UP	probable LRR receptor-like serine/threonine-protein kinase At1g53440%2C transcript variant X1			LOC100267976	5.74155405984661	0.000322781272302641	0.00113427629756551	UP	-			LOC100243499	5.59433411344656	0.000280215236166766	0.00105353080500215	UP	chlorophyllase-1	biological process:cofactor metabolic process(GO:0051186); biological process:porphyrin-containing compound metabolic process(GO:0006778); biological process:heterocycle catabolic process(GO:0046700); biological process:aromatic compound catabolic process(GO:0019439); biological process:cellular nitrogen compound catabolic process(GO:0044270); biological process:organic cyclic compound catabolic …	vvi00860:Porphyrin metabolism	LOC100244539	2.02059902847413	0.000861026215720478	0.00679110150594572	UP	-											LOC104881559	4.21894887166325	3.44540397654444e-122	4.69321846567197e-120	UP	uncharacterized LOC104881559
LOC100263160	1.30613658313353	1.3742009483504e-06	3.91764124102004e-05	UP	phenylalanine ammonia-lyase		vvi00940:Phenylpropanoid biosynthesis; vvi00360:Phenylalanine metabolism	LOC109124132	5.73394004973108	2.16976236594743e-05	9.18915159153298e-05	UP	stilbene synthase 3-like		vvi00945:Stilbenoid, diarylheptanoid and gingerol biosynthesis	LOC100258949	5.58604629006525	0.00025322379915095	0.000957697571432063	UP	uncharacterized LOC100258949			LOC100258047	2.01904870523255	6.75024691537202e-07	1.14990744675453e-05	UP	probable glutathione S-transferase		vvi00480:Glutathione metabolism									LOC100266519	4.20140277901916	5.56716978948327e-07	5.59560889212304e-06	UP	auxin-binding protein ABP19a-like	molecular function:nutrient reservoir activity(GO:0045735)
LOC100853180	-1.304856831183	1.63163554353763e-05	0.000338503794756452	DOWN	rust resistance kinase Lr10-like%2C transcript variant X1	molecular function:pattern binding(GO:0001871); molecular function:polysaccharide binding(GO:0030247); molecular function:carbohydrate binding(GO:0030246)		LOC100262174	5.72844751842545	2.19611907450889e-15	2.14532448366991e-14	UP	uncharacterized LOC100262174			LOC100256108	5.57607846796557	2.70564058437143e-256	2.67989759628712e-254	UP	bidirectional sugar transporter SWEET6b			LOC100247836	2.01462765418478	1.41056202063312e-10	4.09227243569704e-09	UP	-	biological process:cellular glucan metabolic process(GO:0006073); biological process:glucan metabolic process(GO:0044042); biological process:cellular polysaccharide metabolic process(GO:0044264); biological process:cellular carbohydrate metabolic process(GO:0044262); biological process:polysaccharide metabolic process(GO:0005976); biological process:carbohydrate metabolic process(GO:0005975); ce…										LOC100250774	4.19985921818627	4.25690653950808e-209	1.07688678549452e-206	UP	membrane-associated 30 kDa protein%2C chloroplastic%2C transcript variant X2
GER7	-1.30127384707564	2.31036294172046e-40	1.21026918725188e-37	DOWN	germin-like protein 7	molecular function:nutrient reservoir activity(GO:0045735)		LOC100855369	5.7265490284644	1.47017452217099e-12	1.22285430673254e-11	UP	probable leucine-rich repeat receptor-like protein kinase At1g35710			LOC104881559	5.5577726419671	1.95073907836758e-150	1.05858723816521e-148	UP	uncharacterized LOC104881559			LOC100251758	2.01297875614542	0.000665586285313509	0.00541892172165953	UP	RING-H2 finger protein ATL74											LOC104882455	4.18844768505399	1.07823324999133e-131	1.56738100571501e-129	UP	uncharacterized protein At1g76070
LOC100248331	1.30094570690815	0.00584446660254629	0.0458576143268745	UP	probable LRR receptor-like serine/threonine-protein kinase IRK			LOC100254045	5.71769255789933	0	0	UP	stilbene synthase 4-like		vvi00945:Stilbenoid, diarylheptanoid and gingerol biosynthesis	LOC100245164	5.5504347329621	3.38619945732063e-30	5.19879712017834e-29	UP	arogenate dehydratase/prephenate dehydratase 1%2C chloroplastic%2C transcript variant X1	biological process:aromatic amino acid family biosynthetic process(GO:0009073); biological process:organic acid biosynthetic process(GO:0016053); biological process:carboxylic acid biosynthetic process(GO:0046394); biological process:aromatic amino acid family metabolic process(GO:0009072); biological process:small molecule biosynthetic process(GO:0044283); biological process:drug metabolic proce…	vvi00400:Phenylalanine, tyrosine and tryptophan biosynthesis; vvi01230:Biosynthesis of amino acids	LOC100252389	2.01066899063352	7.251141745371e-26	8.65404228305326e-24	UP	L-ascorbate oxidase homolog	molecular function:copper ion binding(GO:0005507)										LOC100266593	4.18302774538031	0	0	UP	phenylalanine ammonia-lyase		vvi00940:Phenylpropanoid biosynthesis; vvi00360:Phenylalanine metabolism
LOC100853379	1.29778516623936	5.49333240647869e-05	0.000977544916452254	UP	E3 ubiquitin-protein ligase RNF181%2C transcript variant X1			LOC100256018	5.70375085728781	0.000231363232499097	0.00083581786633636	UP	laccase-14	molecular function:copper ion binding(GO:0005507)		LOC100244884	5.52319900761463	7.70854610574712e-98	2.84936910763885e-96	UP	probable carboxylesterase 6			LOC100263136	2.01029141124363	0.00460175266944393	0.0274685631790018	UP	-											LOC100261934	4.18236986450317	3.23460045827251e-133	4.73735205463836e-131	UP	cytochrome P450 94A1-like	molecular function:heme binding(GO:0020037); molecular function:tetrapyrrole binding(GO:0046906); molecular function:iron ion binding(GO:0005506); molecular function:oxidoreductase activity, acting on paired donors, with incorporation or reduction of molecular oxygen(GO:0016705)
LOC100246469	1.29498387482323	3.3002725335585e-05	0.000629975934792771	UP	serine/threonine-protein kinase-like protein CCR4			LOC100261352	5.6999639400529	0.000218063343075922	0.000791468757753805	UP	LRR receptor-like serine/threonine-protein kinase GSO2			LOC100258333	5.51021774491039	5.21797926322349e-30	7.98108312494843e-29	UP	ethylene-responsive transcription factor ERF098	molecular function:DNA binding transcription factor activity(GO:0003700); molecular function:transcription regulator activity(GO:0140110)		LOC100262021	2.00986540081599	2.66843981175168e-06	4.00788800964753e-05	UP	glutathione transferase GST 23		vvi00480:Glutathione metabolism									LOC100252666	4.16490514007876	0.0115063612820202	0.0470569832904621	UP	protein DETOXIFICATION 16-like	biological process:response to chemical(GO:0042221); biological process:drug transmembrane transport(GO:0006855); biological process:drug transport(GO:0015893); biological process:response to drug(GO:0042493); molecular function:drug transmembrane transporter activity(GO:0015238); molecular function:antiporter activity(GO:0015297); molecular function:secondary active transmembrane transporter act…
LOC100854328	1.27937477357376	0.000594017107273722	0.00733976644929849	UP	rust resistance kinase Lr10-like	molecular function:pattern binding(GO:0001871); molecular function:polysaccharide binding(GO:0030247); molecular function:carbohydrate binding(GO:0030246)		LOC104881945	5.69738092371101	2.56808200335566e-05	0.000107739400240948	UP	xyloglucan-specific galacturonosyltransferase 1			LOC100251303	5.49886290229671	1.18154264399687e-293	1.37761120617784e-291	UP	probable xyloglucan endotransglucosylase/hydrolase protein 23	biological process:cellular glucan metabolic process(GO:0006073); biological process:glucan metabolic process(GO:0044042); biological process:cellular polysaccharide metabolic process(GO:0044264); biological process:cellular carbohydrate metabolic process(GO:0044262); biological process:polysaccharide metabolic process(GO:0005976); biological process:carbohydrate metabolic process(GO:0005975); ce…		LOC100254616	2.00818468181055	0.00680054746208814	0.0379243736616896	UP	ethylene-responsive transcription factor 5	molecular function:DNA binding transcription factor activity(GO:0003700); molecular function:transcription regulator activity(GO:0140110)										LOC100267069	4.14492187001912	0.000129395362784933	0.000898571219853015	UP	non-functional pseudokinase ZED1
LOC100247148	1.27159335644602	0.0012257265083596	0.0132219134231866	UP	-	molecular function:pyridoxal phosphate binding(GO:0030170); molecular function:vitamin B6 binding(GO:0070279); molecular function:coenzyme binding(GO:0050662); molecular function:vitamin binding(GO:0019842)	vvi00360:Phenylalanine metabolism; vvi00130:Ubiquinone and other terpenoid-quinone biosynthesis; vvi00400:Phenylalanine, tyrosine and tryptophan biosynthesis; vvi00350:Tyrosine metabolism; vvi00270:Cysteine and methionine metabolism; vvi00950:Isoquinoline alkaloid biosynthesis; vvi00960:Tropane, piperidine and pyridine alkaloid biosynthesis	LOC104878382	5.68644960778584	0.000275583762707281	0.00098215493094614	UP	ribosomal protein S4%2C mitochondrial	molecular function:RNA binding(GO:0003723)	vvi03010:Ribosome	LOC100242818	5.49791968838564	5.82682276026785e-05	0.000245185587957322	UP	scarecrow-like protein 21			LOC104880862	-2.00777943406569	9.77182074164268e-07	1.60956515637475e-05	DOWN	uncharacterized LOC104880862%2C transcript variant X2											LOC100245181	4.11945982049117	0	0	UP	stilbene synthase 5%2C transcript variant X2		vvi00945:Stilbenoid, diarylheptanoid and gingerol biosynthesis
LOC100250160	-1.24710499859682	2.10116903680351e-05	0.000424872093654249	DOWN	beta-glucosidase 12	biological process:carbohydrate metabolic process(GO:0005975); molecular function:hydrolase activity, hydrolyzing O-glycosyl compounds(GO:0004553); molecular function:hydrolase activity, acting on glycosyl bonds(GO:0016798)	vvi00460:Cyanoamino acid metabolism; vvi00999:Biosynthesis of various plant secondary metabolites; vvi00500:Starch and sucrose metabolism	LOC100258191	5.6708638467805	0.00036906482460842	0.00128457050448886	UP	protein NLP4-like			LOC100249387	5.48623082178968	9.26990506915102e-17	9.27626988871787e-16	UP	stilbene synthase 2-like		vvi00945:Stilbenoid, diarylheptanoid and gingerol biosynthesis	CHS	2.00625088680363	6.84897437028485e-14	2.91059505701807e-12	UP	chalcone synthase		vvi00960:Tropane, piperidine and pyridine alkaloid biosynthesis; vvi00960:Tropane, piperidine and pyridine alkaloid biosynthesis; vvi00941:Flavonoid biosynthesis; vvi00941:Flavonoid biosynthesis; vvi04712:Circadian rhythm - plant; vvi04712:Circadian rhythm - plant									LOC100260716	4.11592639618289	3.78351420257628e-69	2.87887004499935e-67	UP	crocetin glucosyltransferase%2C chloroplastic	molecular function:transferase activity, transferring hexosyl groups(GO:0016758); molecular function:transferase activity, transferring glycosyl groups(GO:0016757)
LOC104878345	1.24206412166254	0.00261729189804074	0.0243742578260316	UP	VQ motif-containing protein 20			LOC100254642	5.63734488244882	0.000359289556618814	0.00125358508265613	UP	myb-related protein 308			LOC109123135	5.48427625536919	5.77258971666743e-05	0.000243003756094249	UP	F-box/kelch-repeat protein At1g80440-like			LOC100267109	2.00128612481795	6.35177297819841e-06	8.7489417573236e-05	UP	serine carboxypeptidase-like 51%2C transcript variant X1	biological process:proteolysis(GO:0006508); molecular function:serine-type carboxypeptidase activity(GO:0004185); molecular function:carboxypeptidase activity(GO:0004180); molecular function:serine-type exopeptidase activity(GO:0070008); molecular function:exopeptidase activity(GO:0008238); molecular function:serine-type peptidase activity(GO:0008236); molecular function:serine hydrolase activity…										LOC100263876	4.08324817172025	1.23774292651736e-68	9.30887817205852e-67	UP	1-aminocyclopropane-1-carboxylate synthase	molecular function:coenzyme binding(GO:0050662); molecular function:vitamin binding(GO:0019842); molecular function:pyridoxal phosphate binding(GO:0030170); molecular function:vitamin B6 binding(GO:0070279)	vvi04016:MAPK signaling pathway - plant; vvi00270:Cysteine and methionine metabolism
LOC100257784	1.24203657295219	9.40239964320613e-11	6.0620163545794e-09	UP	L-ascorbate oxidase%2C transcript variant X2	molecular function:copper ion binding(GO:0005507)		LOC100244707	5.63078975068806	7.94536241309866e-31	1.36059255496538e-29	UP	pleiotropic drug resistance protein 1-like	molecular function:ATPase activity(GO:0016887); molecular function:pyrophosphatase activity(GO:0016462); molecular function:nucleoside-triphosphatase activity(GO:0017111); molecular function:hydrolase activity, acting on acid anhydrides, in phosphorus-containing anhydrides(GO:0016818); molecular function:hydrolase activity, acting on acid anhydrides(GO:0016817)	vvi02010:ABC transporters	LOC100242786	5.47864617708891	1.26824739586867e-163	7.41470483246543e-162	UP	plasma membrane ATPase 4		vvi00190:Oxidative phosphorylation	LOC100249507	1.99994480856608	0.000790001010075489	0.00631335610738355	UP	ethylene-responsive transcription factor ERF105-like	molecular function:DNA binding transcription factor activity(GO:0003700); molecular function:transcription regulator activity(GO:0140110)										LOC100853904	4.08143249663462	2.44709109186367e-55	1.50844580311432e-53	UP	epoxide hydrolase 4-like
LOC109121739	1.23580721392394	0.00597951241563744	0.0466640947525322	UP	uncharacterized LOC109121739			LOC100244980	5.62419362448955	6.33786449743947e-98	3.21758656203341e-96	UP	glutathione S-transferase U8		vvi00480:Glutathione metabolism	LOC100246148	5.46810979366965	4.03075919152535e-19	4.45523350725262e-18	UP	uncharacterized LOC100246148			LOC100263876	1.99960636205448	2.95686759515417e-15	1.45874574354004e-13	UP	1-aminocyclopropane-1-carboxylate synthase	molecular function:coenzyme binding(GO:0050662); molecular function:pyridoxal phosphate binding(GO:0030170); molecular function:vitamin B6 binding(GO:0070279); molecular function:vitamin binding(GO:0019842)	vvi00270:Cysteine and methionine metabolism; vvi04016:MAPK signaling pathway - plant									LOC100264173	4.07316322791911	3.5000441252845e-293	1.42036165659202e-290	UP	stilbene synthase 5-like		vvi00945:Stilbenoid, diarylheptanoid and gingerol biosynthesis
LOC100852659	1.23382771156209	4.0597084467561e-23	7.91312705732238e-21	UP	U-box domain-containing protein 21	biological process:protein ubiquitination(GO:0016567); biological process:protein modification by small protein conjugation(GO:0032446); biological process:protein modification by small protein conjugation or removal(GO:0070647); molecular function:ubiquitin-protein transferase activity(GO:0004842); molecular function:ubiquitin-like protein transferase activity(GO:0019787)		LOC100853904	5.62021044835257	3.32524179426501e-175	3.3934345701474e-173	UP	epoxide hydrolase 4-like			LOC100249299	5.46744421721044	0.0004919898695089	0.00177297091089007	UP	ras-related protein Rab7%2C transcript variant X1	molecular function:pyrophosphatase activity(GO:0016462); molecular function:nucleoside-triphosphatase activity(GO:0017111); molecular function:hydrolase activity, acting on acid anhydrides, in phosphorus-containing anhydrides(GO:0016818); molecular function:hydrolase activity, acting on acid anhydrides(GO:0016817); molecular function:GTPase activity(GO:0003924); molecular function:purine nucleosi…	vvi04145:Phagosome; vvi04144:Endocytosis	LOC100253967	1.99121017853629	6.13425090215982e-05	0.000669560540695221	UP	aldehyde oxidase GLOX1											LOC100267294	4.05336457827489	9.81338195046646e-80	8.23943392298001e-78	UP	anthocyanidin 3-O-glucosyltransferase 2-like	molecular function:transferase activity, transferring hexosyl groups(GO:0016758); molecular function:transferase activity, transferring glycosyl groups(GO:0016757)
LOC109121847	1.23072544814756	0.00270187570060845	0.0249815457083836	UP	uncharacterized LOC109121847			LOC104882582	5.61038399370766	1.08921466694942e-06	5.48188824985568e-06	UP	uncharacterized LOC104882582			LOC109121406	5.46596888966203	1.3670855980547e-11	1.05260432236634e-10	UP	uncharacterized LOC109121406			LOC100265113	1.98553018391206	0.00166322748009783	0.0118561980726029	UP	probable RNA-binding protein ARP1%2C transcript variant X2											LOC100853406	4.04592936406714	8.65850165525669e-220	2.40941362489636e-217	UP	stilbene synthase 2		vvi00945:Stilbenoid, diarylheptanoid and gingerol biosynthesis
LOC100252186	-1.22994659006492	0.00013492457936263	0.00213371766401488	DOWN	stem-specific protein TSJT1			LOC100260128	5.6078207976401	4.32894196591708e-116	2.69439781061291e-114	UP	serine acetyltransferase 1%2C chloroplastic	biological process:organic acid biosynthetic process(GO:0016053); biological process:carboxylic acid biosynthetic process(GO:0046394); biological process:small molecule biosynthetic process(GO:0044283); biological process:cellular amino acid biosynthetic process(GO:0008652); biological process:small molecule metabolic process(GO:0044281); biological process:alpha-amino acid metabolic process(GO:1…	vvi01230:Biosynthesis of amino acids; vvi00270:Cysteine and methionine metabolism; vvi01200:Carbon metabolism; vvi00920:Sulfur metabolism	LOC100249390	5.46074269442217	2.39612563975259e-06	1.19947368875152e-05	UP	potassium transporter 5	biological process:metal ion transport(GO:0030001); biological process:ion transport(GO:0006811); biological process:cation transport(GO:0006812); biological process:cellular potassium ion transport(GO:0071804); biological process:potassium ion transmembrane transport(GO:0071805); biological process:potassium ion transport(GO:0006813); biological process:ion transmembrane transport(GO:0034220); b…		LOC100232847	1.98251171036549	7.86247590698526e-77	7.83535036510616e-74	UP	pectinesterase 3	biological process:cell wall organization or biogenesis(GO:0071554); biological process:cell wall modification(GO:0042545); biological process:external encapsulating structure organization(GO:0045229); biological process:cell wall organization(GO:0071555); biological process:cellular component organization(GO:0016043); biological process:cellular component organization or biogenesis(GO:0071840); …										LOC100262641	4.03299193943626	1.34838648125343e-46	7.0605430828859e-45	UP	protein TIFY 9		vvi04075:Plant hormone signal transduction
LOC100257142	-1.22866888577182	9.96009961976176e-07	2.95506460046135e-05	DOWN	probable sodium/metabolite cotransporter BASS1%2C chloroplastic%2C transcript variant X2			LOC100855392	5.60780072957085	8.35074805476582e-30	1.3909149866861e-28	UP	cysteine-rich receptor-like protein kinase 25			LOC100261934	5.45081035452784	1.49969714351823e-113	6.32227696618718e-112	UP	cytochrome P450 94A1-like	molecular function:heme binding(GO:0020037); molecular function:tetrapyrrole binding(GO:0046906); molecular function:oxidoreductase activity, acting on paired donors, with incorporation or reduction of molecular oxygen(GO:0016705); molecular function:iron ion binding(GO:0005506)		LOC100254380	1.98212833246295	1.1350005074623e-11	3.76400917042116e-10	UP	alpha-dioxygenase 1	biological process:response to stress(GO:0006950); biological process:response to oxidative stress(GO:0006979); molecular function:peroxidase activity(GO:0004601); molecular function:oxidoreductase activity, acting on peroxide as acceptor(GO:0016684); molecular function:antioxidant activity(GO:0016209); molecular function:heme binding(GO:0020037); molecular function:tetrapyrrole binding(GO:004690…	vvi00592:alpha-Linolenic acid metabolism									LOC100241662	4.00940218953845	0.000336249495931634	0.00215508126165503	UP	gibberellic acid methyltransferase 2	molecular function:transferase activity, transferring one-carbon groups(GO:0016741); molecular function:methyltransferase activity(GO:0008168)
LOC100263405	1.22772303315337	0.000207989090149517	0.00307453361391213	UP	putative disease resistance protein RGA3%2C transcript variant X1	molecular function:ADP binding(GO:0043531)		LOC104877338	5.60715566991047	0.000349182518422601	0.00122043903865924	UP	protein DA1-related 1-like	biological process:cell communication(GO:0007154); biological process:response to stimulus(GO:0050896); biological process:signal transduction(GO:0007165); biological process:signaling(GO:0023052); biological process:cellular response to stimulus(GO:0051716)		LOC104879424	5.44486141901583	0.000485072935107359	0.00174958956477471	UP	protein ACCELERATED CELL DEATH 6			LOC100256093	1.9820363000388	9.93489211384149e-10	2.56492661555667e-08	UP	uncharacterized protein At1g66480											LOC100251607	4.0000992821178	0.00577799983348241	0.0263520624575986	UP	flavonoid 3'%2C5'-hydroxylase 2	molecular function:heme binding(GO:0020037); molecular function:tetrapyrrole binding(GO:0046906); molecular function:iron ion binding(GO:0005506); molecular function:oxidoreductase activity, acting on paired donors, with incorporation or reduction of molecular oxygen(GO:0016705)	vvi00941:Flavonoid biosynthesis; vvi00944:Flavone and flavonol biosynthesis
LOC100242449	1.22515638548703	0.000660559359392657	0.00798914613383774	UP	cytokinin dehydrogenase 3	biological process:regulation of hormone levels(GO:0010817); biological process:hormone metabolic process(GO:0042445); biological process:amine metabolic process(GO:0009308); biological process:regulation of biological quality(GO:0065008); molecular function:oxidoreductase activity, acting on the CH-NH group of donors(GO:0016645); molecular function:coenzyme binding(GO:0050662); molecular functio…	vvi00908:Zeatin biosynthesis	LOC100255527	5.60647681417842	0.000299689861653861	0.00106035990473235	UP	phosphatidylinositol 4-phosphate 5-kinase 4	biological process:lipid metabolic process(GO:0006629); biological process:organophosphate metabolic process(GO:0019637); biological process:glycerolipid metabolic process(GO:0046486); biological process:phosphatidylinositol metabolic process(GO:0046488); biological process:cellular lipid metabolic process(GO:0044255); biological process:glycerophospholipid metabolic process(GO:0006650); biologic…	vvi04070:Phosphatidylinositol signaling system; vvi00562:Inositol phosphate metabolism; vvi04144:Endocytosis	LOC100260227	5.43924319785365	0	0	UP	protein PIN-LIKES 3-like			LOC100241090	1.98080238030803	0.00420273831450344	0.0254681597282968	UP	AAA-ATPase At3g50940-like											LOC100241164	3.99174404956371	6.49500308733154e-142	1.06316105158093e-139	UP	stilbene synthase 6-like		vvi00945:Stilbenoid, diarylheptanoid and gingerol biosynthesis
LOC100245576	1.21415761430011	4.55424214448677e-07	1.47951087341147e-05	UP	uncharacterized LOC100245576	molecular function:acetylglucosaminyltransferase activity(GO:0008375); molecular function:UDP-glycosyltransferase activity(GO:0008194); molecular function:transferase activity, transferring glycosyl groups(GO:0016757); molecular function:transferase activity, transferring hexosyl groups(GO:0016758)		LOC100250282	5.59798661521663	2.48811744977858e-32	4.43449585198125e-31	UP	protein BONZAI 3%2C transcript variant X3			LOC100242870	5.43222673299676	2.70195211369777e-06	1.34596266913792e-05	UP	GDSL esterase/lipase 7	molecular function:hydrolase activity, acting on ester bonds(GO:0016788)		LOC100243731	1.97967522444809	2.50605159940883e-17	1.52280836670175e-15	UP	berberine bridge enzyme-like 13	molecular function:flavin adenine dinucleotide binding(GO:0050660); molecular function:coenzyme binding(GO:0050662)										LOC100259166	3.98297524231884	2.36074164018559e-28	8.05339516798163e-27	UP	-	molecular function:transferase activity, transferring acyl groups other than amino-acyl groups(GO:0016747); molecular function:transferase activity, transferring acyl groups(GO:0016746)
LOC100261851	1.20396358949628	5.32701335780129e-06	0.000128484496283199	UP	uncharacterized LOC100261851%2C transcript variant X1			LOC104880149	-5.59223395216568	9.0475557923684e-05	0.000349255110694651	DOWN	uncharacterized LOC104880149			MYB14	5.42973103320515	0	0	UP	R2R3 Myb14 transcription factor			LOC100265899	1.97320278436024	0.000123987059890607	0.00124933573846294	UP	NEP1-interacting protein-like 1											LOC100265275	3.97084057284259	1.60905525993448e-07	1.72878033139899e-06	UP	uncharacterized protein At4g22758
LOC100265505	1.20316419301231	0.000131843276413358	0.00209288716147454	UP	TMV resistance protein N-like	biological process:signal transduction(GO:0007165); biological process:signaling(GO:0023052); biological process:cellular response to stimulus(GO:0051716); biological process:cell communication(GO:0007154); molecular function:ADP binding(GO:0043531)		LOC100267062	5.58686998346734	2.70583253181099e-304	6.18159741131001e-302	UP	putative 12-oxophytodienoate reductase 11	molecular function:coenzyme binding(GO:0050662); molecular function:FMN binding(GO:0010181)	vvi00592:alpha-Linolenic acid metabolism	LOC104878345	5.41156175722879	4.16207575181314e-45	8.55216451560879e-44	UP	VQ motif-containing protein 20			LOC100853511	-1.97007212166967	0.00840942363640999	0.0448030533272621	DOWN	uncharacterized LOC100853511											LOC100256293	3.97008098429096	2.21960903332097e-174	4.64900692043648e-172	UP	phenylalanine ammonia-lyase-like		vvi00940:Phenylpropanoid biosynthesis; vvi00360:Phenylalanine metabolism
LOC100248923	-1.19627116699821	1.76698958837768e-05	0.000363882634766277	DOWN	uncharacterized LOC100248923	biological process:defense response(GO:0006952); biological process:response to stress(GO:0006950)		LOC100258373	5.57995317138535	2.32661405487869e-32	4.1503326494482e-31	UP	pleiotropic drug resistance protein 1	molecular function:ATPase activity(GO:0016887); molecular function:pyrophosphatase activity(GO:0016462); molecular function:nucleoside-triphosphatase activity(GO:0017111); molecular function:hydrolase activity, acting on acid anhydrides, in phosphorus-containing anhydrides(GO:0016818); molecular function:hydrolase activity, acting on acid anhydrides(GO:0016817)	vvi02010:ABC transporters	LOC100249009	5.4104623949731	0.000471070107671476	0.00170299689527442	UP	uncharacterized LOC100249009			LOC100256305	1.95971040738995	5.57101027322259e-08	1.12612379062474e-06	UP	coatomer subunit beta'-2											LOC100251159	3.96324194192111	5.54157003181764e-06	4.84054899774779e-05	UP	L-type lectin-domain containing receptor kinase VII.1	molecular function:carbohydrate binding(GO:0030246)
LOC100264034	-1.19606867835006	0.00108676205637148	0.0119458310498066	DOWN	subtilisin-like protease SBT3.5	biological process:proteolysis(GO:0006508); molecular function:serine-type endopeptidase activity(GO:0004252); molecular function:serine-type peptidase activity(GO:0008236); molecular function:serine hydrolase activity(GO:0017171); molecular function:endopeptidase activity(GO:0004175); molecular function:peptidase activity, acting on L-amino acid peptides(GO:0070011); molecular function:peptidase…		LOC100244361	5.57800503671923	9.81830872754764e-56	2.84010472890097e-54	UP	probable protein phosphatase 2C 23			LOC100853904	5.40285293259909	2.71049612183358e-170	1.65089441402664e-168	UP	epoxide hydrolase 4-like			LOC100246945	1.95595919926873	0.000330324057462213	0.00295221107469407	UP	putative disease resistance protein RGA3%2C transcript variant X1	molecular function:ADP binding(GO:0043531)										LOC100252376	3.94945141624128	0.00446342108601805	0.0211321482470126	UP	geraniol 8-hydroxylase-like	molecular function:heme binding(GO:0020037); molecular function:tetrapyrrole binding(GO:0046906); molecular function:iron ion binding(GO:0005506); molecular function:oxidoreductase activity, acting on paired donors, with incorporation or reduction of molecular oxygen(GO:0016705)
4CL	1.19578042734316	4.88142356599438e-17	6.59897606748095e-15	UP	4-coumarate_CoA ligase		vvi00940:Phenylpropanoid biosynthesis; vvi00130:Ubiquinone and other terpenoid-quinone biosynthesis	LOC100853745	5.57738570083375	3.13848897457141e-111	1.83953884387124e-109	UP	stilbene synthase 4-like		vvi00945:Stilbenoid, diarylheptanoid and gingerol biosynthesis	LOC100258373	5.39250063012478	3.78578799754156e-33	6.17961746414703e-32	UP	pleiotropic drug resistance protein 1	molecular function:ATPase activity(GO:0016887); molecular function:pyrophosphatase activity(GO:0016462); molecular function:nucleoside-triphosphatase activity(GO:0017111); molecular function:hydrolase activity, acting on acid anhydrides, in phosphorus-containing anhydrides(GO:0016818); molecular function:hydrolase activity, acting on acid anhydrides(GO:0016817)	vvi02010:ABC transporters	LOC100249518	1.94982505421624	1.3363397687193e-22	1.21066308774293e-20	UP	long-chain-alcohol oxidase FAO1	molecular function:flavin adenine dinucleotide binding(GO:0050660); molecular function:coenzyme binding(GO:0050662); molecular function:oxidoreductase activity, acting on CH-OH group of donors(GO:0016614)										LOC100264844	3.94901366323885	0	0	UP	stilbene synthase 5		vvi00945:Stilbenoid, diarylheptanoid and gingerol biosynthesis
LOC100260476	-1.19571040836294	9.66376791234933e-07	2.88758897530681e-05	DOWN	pathogenesis-related protein PR-4	biological process:defense response(GO:0006952); biological process:response to stress(GO:0006950); biological process:multi-organism process(GO:0051704); molecular function:chitin binding(GO:0008061)		LOC100242903	5.57317034739137	6.82284572073647e-135	5.17609397621456e-133	UP	stilbene synthase 4		vvi00945:Stilbenoid, diarylheptanoid and gingerol biosynthesis	LOC100265856	5.38100665009297	0.000750599773920063	0.0026077367251941	UP	protein SRG1			LOC100242301	1.94826782451726	1.66650430519059e-36	3.35506033401551e-34	UP	ATP-dependent 6-phosphofructokinase 5%2C chloroplastic	biological process:monocarboxylic acid biosynthetic process(GO:0072330); biological process:monocarboxylic acid metabolic process(GO:0032787); biological process:organic acid biosynthetic process(GO:0016053); biological process:carboxylic acid biosynthetic process(GO:0046394); biological process:carbohydrate metabolic process(GO:0005975); biological process:small molecule biosynthetic process(GO:…	vvi00052:Galactose metabolism; vvi01230:Biosynthesis of amino acids; vvi00010:Glycolysis / Gluconeogenesis; vvi00051:Fructose and mannose metabolism; vvi00030:Pentose phosphate pathway; vvi01200:Carbon metabolism; vvi03018:RNA degradation									LOC100246695	3.94827036092377	8.87727168424174e-86	8.11832747123685e-84	UP	dirigent protein 22
LOC100254477	-1.19528266943296	6.12560730092902e-07	1.90507523535201e-05	DOWN	laccase-14	molecular function:copper ion binding(GO:0005507)		LOC100852487	5.57153318275198	5.14231194308149e-17	5.44110733177422e-16	UP	RING-H2 finger protein ATL34-like			LOC100267701	5.38100665009297	0.000750599773920063	0.0026077367251941	UP	cationic peroxidase 1	biological process:response to oxidative stress(GO:0006979); biological process:response to stress(GO:0006950); biological process:response to stimulus(GO:0050896); molecular function:heme binding(GO:0020037); molecular function:tetrapyrrole binding(GO:0046906); molecular function:oxidoreductase activity, acting on peroxide as acceptor(GO:0016684); molecular function:antioxidant activity(GO:00162…	vvi00940:Phenylpropanoid biosynthesis	LOC100256410	1.94443325738041	0.0047047374990034	0.0279827284669164	UP	polygalacturonase QRT3											LOC100249623	-3.9431037390983	0.010243409324403	0.0427262034753847	DOWN	beta-Amyrin Synthase 1%2C transcript variant X2		vvi00909:Sesquiterpenoid and triterpenoid biosynthesis
LOC100249610	-1.19177194907416	0.000648517546901086	0.00786620813220181	DOWN	protein P21			LOC100251137	5.5664140666372	1.27069022290259e-257	2.07690701148242e-255	UP	phenylalanine ammonia-lyase%2C transcript variant X2		vvi00940:Phenylpropanoid biosynthesis; vvi00360:Phenylalanine metabolism	LOC104879788	5.37458947458018	3.55310972033668e-53	8.07323504830175e-52	UP	protein LURP-one-related 12-like			LOC100258792	1.94371195544922	8.51286587703476e-05	0.000896301795008874	UP	21 kDa protein-like	molecular function:enzyme inhibitor activity(GO:0004857); molecular function:enzyme regulator activity(GO:0030234); molecular function:molecular function regulator(GO:0098772)										LOC100853659	3.93667410088619	8.21718414081983e-07	8.04738712312868e-06	UP	phenylalanine ammonia-lyase-like		vvi00940:Phenylpropanoid biosynthesis; vvi00360:Phenylalanine metabolism
LOC104880126	1.19160432285702	0.000792360674881655	0.00921105547367627	UP	uncharacterized LOC104880126%2C transcript variant X3			LOC100251546	5.5638911811626	5.00226185548006e-12	4.0145897142743e-11	UP	nudix hydrolase 18%2C mitochondrial			LOC100250119	5.36201078784446	3.37899307569251e-41	6.41348602013302e-40	UP	-	molecular function:transferase activity, transferring hexosyl groups(GO:0016758); molecular function:transferase activity, transferring glycosyl groups(GO:0016757)		CWINV	1.941510348207	9.4396539687527e-70	7.83923930213375e-67	UP	cell wall apoplastic invertase		vvi00052:Galactose metabolism; vvi00500:Starch and sucrose metabolism									LOC100248870	3.93505150523737	7.68001669915744e-277	2.87690471697861e-274	UP	berberine bridge enzyme-like 13	molecular function:coenzyme binding(GO:0050662); molecular function:flavin adenine dinucleotide binding(GO:0050660)
LOC100261402	1.1903192507759	0.0001843349944653	0.00278128488948859	UP	coatomer subunit beta'-2			MYB14	5.56223618953031	3.20509506368456e-227	4.32451215841036e-225	UP	R2R3 Myb14 transcription factor			LOC100257175	5.36074837968557	6.0298889197736e-59	1.50041284779342e-57	UP	receptor like protein kinase S.2			LOC100252949	1.93964984417417	5.19170280976602e-05	0.000576788342817428	UP	probable xyloglucan endotransglucosylase/hydrolase protein 23	biological process:cellular glucan metabolic process(GO:0006073); biological process:glucan metabolic process(GO:0044042); biological process:cellular polysaccharide metabolic process(GO:0044264); biological process:cellular carbohydrate metabolic process(GO:0044262); biological process:polysaccharide metabolic process(GO:0005976); biological process:carbohydrate metabolic process(GO:0005975); ce…										LOC100855299	3.93360097521861	3.814704289789e-69	2.89130836034241e-67	UP	stilbene synthase 2%2C transcript variant X1		vvi00945:Stilbenoid, diarylheptanoid and gingerol biosynthesis
LOC100854891	1.18818617683497	3.54734647462422e-17	4.91439412844015e-15	UP	uncharacterized LOC100854891			LOC100260695	5.56074118120565	1.75336200700489e-168	1.67855189470602e-166	UP	-			LOC100248659	5.35940490165139	0.0018276183563104	0.00588367386275756	UP	putative amidase C869.01		vvi00360:Phenylalanine metabolism; vvi00380:Tryptophan metabolism; vvi00330:Arginine and proline metabolism	LOC100244361	1.93356965218724	1.4003234418902e-09	3.53736964769501e-08	UP	probable protein phosphatase 2C 23											LOC100265939	3.9312641607306	1.88364401411008e-38	8.2452812923259e-37	UP	chaperone protein dnaJ 20%2C chloroplastic-like
LOC100249324	-1.18755360071875	0.00216698348761054	0.0210336677491694	DOWN	galactinol synthase 2	molecular function:transferase activity, transferring glycosyl groups(GO:0016757)	vvi00052:Galactose metabolism	LOC100853526	5.54728643854992	1.91931090684375e-130	1.40312096258861e-128	UP	stilbene synthase 4-like		vvi00945:Stilbenoid, diarylheptanoid and gingerol biosynthesis	LOC100258982	5.33615679573035	1.21286436791471e-99	4.53246970017064e-98	UP	-	molecular function:methyltransferase activity(GO:0008168); molecular function:transferase activity, transferring one-carbon groups(GO:0016741)		LOC100259777	1.93187877303355	4.88653012409467e-185	4.86967159516654e-181	UP	pectinesterase 2	biological process:cell wall organization or biogenesis(GO:0071554); biological process:cell wall modification(GO:0042545); biological process:external encapsulating structure organization(GO:0045229); biological process:cell wall organization(GO:0071555); biological process:cellular component organization(GO:0016043); biological process:cellular component organization or biogenesis(GO:0071840); …										LOC100265063	3.93005190024159	1.43514548352238e-19	3.47269551224005e-18	UP	4-coumarate--CoA ligase 2		vvi00940:Phenylpropanoid biosynthesis; vvi00130:Ubiquinone and other terpenoid-quinone biosynthesis
LOC100245997	1.18614657112475	9.62656852478716e-25	2.09571646988321e-22	UP	phenylalanine ammonia-lyase		vvi00940:Phenylpropanoid biosynthesis; vvi00360:Phenylalanine metabolism	LOC100853708	5.53961471901205	8.9435316946345e-284	1.78020555632606e-281	UP	stilbene synthase 4-like		vvi00945:Stilbenoid, diarylheptanoid and gingerol biosynthesis	LOC100260784	5.33409114475818	2.57194867631814e-08	1.56978883612311e-07	UP	protein EXORDIUM-like 2			LOC100241584	1.92884588889943	1.48936635526826e-08	3.29828453631685e-07	UP	3-ketoacyl-CoA synthase 12	biological process:monocarboxylic acid biosynthetic process(GO:0072330); biological process:fatty acid biosynthetic process(GO:0006633); biological process:monocarboxylic acid metabolic process(GO:0032787); biological process:organic acid biosynthetic process(GO:0016053); biological process:carboxylic acid biosynthetic process(GO:0046394); biological process:small molecule biosynthetic process(GO…	vvi04626:Plant-pathogen interaction; vvi00062:Fatty acid elongation									LOC109123257	3.91872223266452	0.000116861551421356	0.000817359482993393	UP	G-type lectin S-receptor-like serine/threonine-protein kinase At2g19130	biological process:multi-organism process(GO:0051704); biological process:cell recognition(GO:0008037); biological process:pollination(GO:0009856); biological process:pollen-pistil interaction(GO:0009875); biological process:multi-multicellular organism process(GO:0044706); biological process:recognition of pollen(GO:0048544); biological process:reproduction(GO:0000003); biological process:reprod…
LOC100242727	-1.18436955845464	1.42454908214887e-09	7.46241133251923e-08	DOWN	kunitz trypsin inhibitor 2-like	molecular function:enzyme inhibitor activity(GO:0004857); molecular function:enzyme regulator activity(GO:0030234); molecular function:endopeptidase inhibitor activity(GO:0004866); molecular function:peptidase inhibitor activity(GO:0030414); molecular function:peptidase regulator activity(GO:0061134); molecular function:endopeptidase regulator activity(GO:0061135); molecular function:molecular fu…		LOC100254492	5.53932273949556	2.94608700545559e-79	1.23391944078498e-77	UP	stilbene synthase 2-like		vvi00945:Stilbenoid, diarylheptanoid and gingerol biosynthesis	LOC100260990	5.32431700373124	2.80031498475037e-08	1.70204429397815e-07	UP	rho guanine nucleotide exchange factor 8	molecular function:molecular function regulator(GO:0098772); molecular function:guanyl-nucleotide exchange factor activity(GO:0005085); molecular function:Ras GTPase binding(GO:0017016); molecular function:small GTPase binding(GO:0031267); molecular function:GTPase binding(GO:0051020); molecular function:enzyme binding(GO:0019899)		LOC100255094	1.92494748872719	0.00197845518405553	0.0136701246552004	UP	heavy metal-associated isoprenylated plant protein 47											CHI1B	-3.91103346733215	0.0115500478600071	0.0471762177112766	DOWN	class I extracellular chitinase	biological process:cell wall organization or biogenesis(GO:0071554); biological process:aminoglycan metabolic process(GO:0006022); biological process:aminoglycan catabolic process(GO:0006026); biological process:chitin metabolic process(GO:0006030); biological process:chitin catabolic process(GO:0006032); biological process:amino sugar metabolic process(GO:0006040); biological process:cell wall m…	vvi04016:MAPK signaling pathway - plant; vvi00520:Amino sugar and nucleotide sugar metabolism
LOC100252432	-1.18409543362664	0.000201406132048246	0.00299571516550555	DOWN	universal stress protein A-like protein			LOC100261534	5.53823978808568	5.56021580682186e-05	0.000221834845366832	UP	uncharacterized LOC100261534	biological process:carbohydrate derivative metabolic process(GO:1901135); biological process:carbohydrate derivative biosynthetic process(GO:1901137); biological process:glycosylation(GO:0070085); biological process:protein glycosylation(GO:0006486); biological process:glycoprotein metabolic process(GO:0009100); biological process:glycoprotein biosynthetic process(GO:0009101); biological process:…		LOC100261943	5.31890172762083	4.41885853535165e-21	5.16689911491777e-20	UP	1-aminocyclopropane-1-carboxylate synthase 1	molecular function:coenzyme binding(GO:0050662); molecular function:vitamin binding(GO:0019842); molecular function:pyridoxal phosphate binding(GO:0030170); molecular function:vitamin B6 binding(GO:0070279)	vvi00270:Cysteine and methionine metabolism; vvi04016:MAPK signaling pathway - plant	LOC100252977	-1.92250052771315	1.04925370909735e-07	2.03232999766952e-06	DOWN	indole-3-pyruvate monooxygenase YUCCA6		vvi00380:Tryptophan metabolism									LOC100262239	-3.90009886860126	0.0115728540294568	0.0472297556337291	DOWN	zinc transporter 8	biological process:metal ion transport(GO:0030001); biological process:ion transport(GO:0006811); biological process:cation transport(GO:0006812); molecular function:metal ion transmembrane transporter activity(GO:0046873); molecular function:transmembrane transporter activity(GO:0022857); molecular function:ion transmembrane transporter activity(GO:0015075); molecular function:inorganic molecula…
LOXO	1.1840315354162	8.02756651247086e-28	2.1704209265895e-25	UP	lipoxygenase%2C transcript variant X1	molecular function:oxidoreductase activity, acting on single donors with incorporation of molecular oxygen, incorporation of two atoms of oxygen(GO:0016702); molecular function:dioxygenase activity(GO:0051213); molecular function:oxidoreductase activity, acting on single donors with incorporation of molecular oxygen(GO:0016701)	vvi00591:Linoleic acid metabolism; vvi00592:alpha-Linolenic acid metabolism	LOC100855299	5.53455591704032	3.30118170185432e-64	1.09879067771654e-62	UP	stilbene synthase 2%2C transcript variant X1		vvi00945:Stilbenoid, diarylheptanoid and gingerol biosynthesis	LOC100256159	-5.3125349052661	0.000462432552263769	0.00167503529138824	DOWN	ammonium transporter 3 member 1-like	biological process:ion transport(GO:0006811); biological process:cation transport(GO:0006812); biological process:nitrogen compound transport(GO:0071705); molecular function:transporter activity(GO:0005215); molecular function:transmembrane transporter activity(GO:0022857); molecular function:ion transmembrane transporter activity(GO:0015075); molecular function:cation transmembrane transporter a…		LOC100241056	1.92236413044082	7.12795034424543e-22	6.11312175728615e-20	UP	xyloglucan endotransglucosylase/hydrolase protein 22	biological process:cellular glucan metabolic process(GO:0006073); biological process:glucan metabolic process(GO:0044042); biological process:cellular polysaccharide metabolic process(GO:0044264); biological process:cellular carbohydrate metabolic process(GO:0044262); biological process:polysaccharide metabolic process(GO:0005976); biological process:carbohydrate metabolic process(GO:0005975); ce…	vvi04075:Plant hormone signal transduction									LOC100263437	3.89636601855382	0	0	UP	stilbene synthase 1		vvi00945:Stilbenoid, diarylheptanoid and gingerol biosynthesis
LOC100242852	-1.18275904002461	9.580548939087e-81	4.01496854664789e-77	DOWN	pathogenesis-related leaf protein 6		vvi04016:MAPK signaling pathway - plant; vvi04626:Plant-pathogen interaction; vvi04075:Plant hormone signal transduction	LOC100256781	5.53306115326549	3.91704568262871e-46	9.44224057596734e-45	UP	putative 12-oxophytodienoate reductase 11	molecular function:coenzyme binding(GO:0050662); molecular function:FMN binding(GO:0010181)	vvi00592:alpha-Linolenic acid metabolism	LOC100266028	5.30816199813894	0	0	UP	snakin-2			LOC100259856	1.91610094831241	8.23372272290206e-16	4.2959771620461e-14	UP	beta-amyrin synthase%2C transcript variant X1		vvi00909:Sesquiterpenoid and triterpenoid biosynthesis									LOC100852659	3.88965927163917	0	0	UP	U-box domain-containing protein 21	biological process:protein ubiquitination(GO:0016567); biological process:protein modification by small protein conjugation(GO:0032446); biological process:protein modification by small protein conjugation or removal(GO:0070647); molecular function:ubiquitin-protein transferase activity(GO:0004842); molecular function:ubiquitin-like protein transferase activity(GO:0019787)
LOC100259363	1.18120701980233	1.41881040323399e-05	0.000301438767926633	UP	mitogen-activated protein kinase kinase kinase 2			LOC100259478	5.53136216762818	4.85225095946105e-180	5.08071110880234e-178	UP	probable glutathione S-transferase		vvi00480:Glutathione metabolism	LOC104878959	5.29948192371935	0.000920501394876607	0.003142364139378	UP	E3 ubiquitin-protein ligase RHA2B			LOC100262614	1.91582890339863	5.26816069266822e-10	1.4150904415845e-08	UP	respiratory burst oxidase homolog protein D%2C transcript variant X1	molecular function:peroxidase activity(GO:0004601); molecular function:oxidoreductase activity, acting on peroxide as acceptor(GO:0016684); molecular function:antioxidant activity(GO:0016209); molecular function:oxidoreductase activity, acting on NAD(P)H(GO:0016651)	vvi04626:Plant-pathogen interaction; vvi04016:MAPK signaling pathway - plant									LOC100854997	3.88857396081817	1.21366437330529e-106	1.40720049569129e-104	UP	phenylalanine ammonia-lyase-like		vvi00940:Phenylpropanoid biosynthesis; vvi00360:Phenylalanine metabolism
LOC100241090	1.17148763301177	0.000947866159098345	0.010656660244779	UP	AAA-ATPase At3g50940-like			LOC100854235	5.52285369007758	7.618858488846e-05	0.000297589918515174	UP	probable LRR receptor-like serine/threonine-protein kinase At3g47570%2C transcript variant X1			LOC100265848	5.2844151569757	0.00112526167766264	0.00378001963632342	UP	ABC transporter G family member 9	molecular function:ATPase activity(GO:0016887); molecular function:pyrophosphatase activity(GO:0016462); molecular function:nucleoside-triphosphatase activity(GO:0017111); molecular function:hydrolase activity, acting on acid anhydrides, in phosphorus-containing anhydrides(GO:0016818); molecular function:hydrolase activity, acting on acid anhydrides(GO:0016817)	vvi02010:ABC transporters	LOC100250967	1.91384854563442	1.15827955798012e-64	7.69522329003392e-62	UP	protein DETOXIFICATION 35	biological process:drug transmembrane transport(GO:0006855); biological process:drug transport(GO:0015893); biological process:response to drug(GO:0042493); biological process:response to chemical(GO:0042221); molecular function:active transmembrane transporter activity(GO:0022804); molecular function:antiporter activity(GO:0015297); molecular function:secondary active transmembrane transporter a…										GST1	3.88006267445014	6.55400862058614e-263	2.23974620912978e-260	UP	glutathione S-transferase		vvi00480:Glutathione metabolism
LOC100233087	-1.17075493242958	5.44542205894266e-14	5.24606953873884e-12	DOWN	caffeoyl-CoA O-methyltransferase	molecular function:O-methyltransferase activity(GO:0008171); molecular function:methyltransferase activity(GO:0008168); molecular function:transferase activity, transferring one-carbon groups(GO:0016741)	vvi00945:Stilbenoid, diarylheptanoid and gingerol biosynthesis; vvi00940:Phenylpropanoid biosynthesis; vvi00941:Flavonoid biosynthesis	LOC100264135	5.51965059217255	2.35948237656671e-292	4.94114934359344e-290	UP	-			LOC100255275	5.28188187063197	0.000148006107036915	0.000582770476260367	UP	putative UDP-glucose flavonoid 3-O-glucosyltransferase 3	molecular function:transferase activity, transferring hexosyl groups(GO:0016758); molecular function:transferase activity, transferring glycosyl groups(GO:0016757)		LOC100255693	1.9108383069688	1.79608817507284e-61	9.67509011280452e-59	UP	protein trichome birefringence-like 39											LOC100259991	3.87419948169634	3.9712610247317e-220	1.12110425363404e-217	UP	stilbene synthase 4-like		vvi00945:Stilbenoid, diarylheptanoid and gingerol biosynthesis
LOC100244546	1.16918396431463	9.11663004671894e-06	0.000205682462278802	UP	protein TIFY 5A			LOC100245494	5.51859651862204	3.0463618986694e-38	6.26858337879731e-37	UP	uncharacterized LOC100245494			LOC100256879	5.28003843172855	4.55223968263095e-06	2.20365120959435e-05	UP	laccase-15%2C transcript variant X1	molecular function:copper ion binding(GO:0005507)		LOC100257534	1.89983217977198	8.93537411058952e-44	2.47348529719666e-41	UP	probable glucan 1%2C3-beta-glucosidase A	biological process:carbohydrate metabolic process(GO:0005975); molecular function:hydrolase activity, hydrolyzing O-glycosyl compounds(GO:0004553); molecular function:hydrolase activity, acting on glycosyl bonds(GO:0016798)										LOC100253166	3.87247289728657	0	0	UP	stilbene synthase 1		vvi00945:Stilbenoid, diarylheptanoid and gingerol biosynthesis
LOC100242781	-1.15965329229508	2.75429677199836e-06	7.30542354256463e-05	DOWN	protein DETOXIFICATION 16	biological process:drug transmembrane transport(GO:0006855); biological process:drug transport(GO:0015893); biological process:response to drug(GO:0042493); biological process:response to chemical(GO:0042221); molecular function:drug transmembrane transporter activity(GO:0015238); molecular function:antiporter activity(GO:0015297); molecular function:secondary active transmembrane transporter act…		LOC100266837	5.51380957436294	3.67792208691327e-09	2.35330826337697e-08	UP	serine/threonine-protein kinase CDL1%2C transcript variant X3			LOC100852935	5.27832175630046	0.000963659917368608	0.00327817888529328	UP	probable F-box protein At4g22030			LOC100264173	1.89695086172881	2.40695785722804e-21	1.97953294410761e-19	UP	stilbene synthase 5-like		vvi00945:Stilbenoid, diarylheptanoid and gingerol biosynthesis									LOC109121671	3.8677538424279	6.06617785912997e-10	8.26893481581475e-09	UP	uncharacterized LOC109121671
LOC100250821	-1.15774912719367	0.00381397107084089	0.0328914480047694	DOWN	P24 oleosin-like	cellular component:non-membrane-bounded organelle(GO:0043228); cellular component:intracellular non-membrane-bounded organelle(GO:0043232)		LOC100853973	5.51032181790829	2.12326258275487e-06	1.03231126877156e-05	UP	acyl-CoA--sterol O-acyltransferase 1-like			LOC100265401	5.26140491482047	0.001185208238853	0.00396767660468526	UP	cytokinin dehydrogenase 3%2C transcript variant X2	biological process:amine metabolic process(GO:0009308); biological process:regulation of hormone levels(GO:0010817); biological process:hormone metabolic process(GO:0042445); biological process:regulation of biological quality(GO:0065008); molecular function:coenzyme binding(GO:0050662); molecular function:flavin adenine dinucleotide binding(GO:0050660); molecular function:oxidoreductase activity…	vvi00908:Zeatin biosynthesis	LOC104878137	1.89299156593124	0.00447263225503794	0.0268183012861495	UP	uncharacterized LOC104878137%2C transcript variant X4											LOC100261246	3.86274788565329	2.32403646165345e-07	2.4470219587323e-06	UP	LEAF RUST 10 DISEASE-RESISTANCE LOCUS RECEPTOR-LIKE PROTEIN KINASE-like 2.1%2C transcript variant X3
LOC100256465	-1.15070475216612	0.000536553711142666	0.00675755430911787	DOWN	vicilin-like seed storage protein At2g18540	molecular function:nutrient reservoir activity(GO:0045735)		LOC100253104	5.49797606560188	3.47009048277888e-57	1.0350548822817e-55	UP	hydroquinone glucosyltransferase	molecular function:transferase activity, transferring hexosyl groups(GO:0016758); molecular function:transferase activity, transferring glycosyl groups(GO:0016757)		LOC109121703	5.25464609360499	0.00114951427387483	0.00385641059587996	UP	uncharacterized LOC109121703			LOC100247851	1.89098680079253	1.31968051566665e-05	0.000170132938924658	UP	galactan beta-1%2C4-galactosyltransferase GALS1											LOC100261943	3.85705757065602	6.00518161139916e-77	4.93565116491326e-75	UP	1-aminocyclopropane-1-carboxylate synthase 1	molecular function:coenzyme binding(GO:0050662); molecular function:vitamin binding(GO:0019842); molecular function:pyridoxal phosphate binding(GO:0030170); molecular function:vitamin B6 binding(GO:0070279)	vvi04016:MAPK signaling pathway - plant; vvi00270:Cysteine and methionine metabolism
LOC100249216	1.15056488236336	0.000219408555268881	0.00320984212253613	UP	transcription factor MYB35			LOC100265094	5.49789764410718	1.05281850408223e-23	1.45971470386684e-22	UP	protein DETOXIFICATION 49	biological process:drug transmembrane transport(GO:0006855); biological process:drug transport(GO:0015893); biological process:response to drug(GO:0042493); biological process:response to chemical(GO:0042221); biological process:response to stimulus(GO:0050896); molecular function:active transmembrane transporter activity(GO:0022804); molecular function:drug transmembrane transporter activity(GO:…		LOC100250551	5.24507367411585	7.42148588517959e-42	1.42453431797934e-40	UP	E3 ubiquitin-protein ligase PUB23	biological process:protein ubiquitination(GO:0016567); biological process:protein modification by small protein conjugation(GO:0032446); biological process:protein modification by small protein conjugation or removal(GO:0070647); molecular function:ubiquitin-protein transferase activity(GO:0004842); molecular function:ubiquitin-like protein transferase activity(GO:0019787)		LOC100241568	1.89006062181507	1.43715559291033e-41	3.67230104131997e-39	UP	dirigent protein 22											LOC100244985	3.83922619062851	6.77073897583026e-28	2.2897087588576e-26	UP	anthocyanidin 3-O-glucosyltransferase 6-like	molecular function:transferase activity, transferring hexosyl groups(GO:0016758); molecular function:transferase activity, transferring glycosyl groups(GO:0016757)
LOC100242821	1.15011059182008	1.45446896174258e-05	0.000307456030336582	UP	18.2 kDa class I heat shock protein		vvi04141:Protein processing in endoplasmic reticulum	LOC104881559	5.49264581296005	1.45632663808886e-113	8.81867190727059e-112	UP	uncharacterized LOC104881559			LOC104879119	-5.24310104546295	0.000100967178769009	0.000409244003894091	DOWN	EG45-like domain containing protein			LOC100244732	1.88779123770253	1.19091617264183e-09	3.03919977425406e-08	UP	uncharacterized LOC100244732											LOC100264158	3.82817788719696	2.78207688277728e-29	9.64271807822397e-28	UP	epidermis-specific secreted glycoprotein EP1-like
LOC100252914	-1.14478201517656	5.76244776583575e-08	2.33888406534394e-06	DOWN	uncharacterized LOC100252914			LOC100246469	5.4902713053232	1.61768713376109e-79	6.80376195337509e-78	UP	serine/threonine-protein kinase-like protein CCR4			LOC100252847	5.24077112069208	0.000978117274206618	0.003320163843439	UP	-		vvi04626:Plant-pathogen interaction	LOC100245803	1.88755185880639	5.85829630018013e-12	2.00621483778162e-10	UP	endochitinase EP3	biological process:cell wall organization or biogenesis(GO:0071554); biological process:carbohydrate derivative catabolic process(GO:1901136); biological process:aminoglycan metabolic process(GO:0006022); biological process:aminoglycan catabolic process(GO:0006026); biological process:chitin metabolic process(GO:0006030); biological process:chitin catabolic process(GO:0006032); biological process…	vvi00520:Amino sugar and nucleotide sugar metabolism									LOC100253602	3.82648684346981	1.59702972362904e-15	3.16787596604583e-14	UP	putative receptor-like protein kinase At4g00960
LOC100264747	-1.13807369120948	0.000367492793433069	0.00490078098354696	DOWN	ent-copalyl diphosphate synthase%2C chloroplastic-like	molecular function:lyase activity(GO:0016829); molecular function:carbon-oxygen lyase activity(GO:0016835); molecular function:terpene synthase activity(GO:0010333); molecular function:carbon-oxygen lyase activity, acting on phosphates(GO:0016838); molecular function:magnesium ion binding(GO:0000287)	vvi00904:Diterpenoid biosynthesis	LOC100853130	5.4774493549703	3.79993547222896e-21	4.78658538431648e-20	UP	coatomer subunit beta'-1			LOC100251265	5.24044294233228	9.67692889464354e-95	3.47008887814247e-93	UP	-		vvi00940:Phenylpropanoid biosynthesis; vvi00380:Tryptophan metabolism	LOC100261880	-1.88319248011988	0.0022797017799015	0.0153088733743992	DOWN	putative germin-like protein 2-1	molecular function:nutrient reservoir activity(GO:0045735)										LOC100243331	3.82486359913072	8.21106058745795e-07	8.0454350695721e-06	UP	alpha carbonic anhydrase 7		vvi00910:Nitrogen metabolism
LOC100247990	-1.12751414146183	9.89680925755551e-11	6.35633002239092e-09	DOWN	basic form of pathogenesis-related protein 1		vvi04016:MAPK signaling pathway - plant; vvi04626:Plant-pathogen interaction; vvi04075:Plant hormone signal transduction	LOC100262561	5.4695140971329	0.000604533999470125	0.00202491694857504	UP	phosphate transporter PHO1 homolog 3%2C transcript variant X1			LOC100253245	5.23543721949785	0	0	UP	crocetin glucosyltransferase%2C chloroplastic	molecular function:transferase activity, transferring hexosyl groups(GO:0016758); molecular function:transferase activity, transferring glycosyl groups(GO:0016757)		LOC100264200	1.87893258839515	0.000104777810699636	0.00107868106666035	UP	probable glycerol-3-phosphate acyltransferase 3	molecular function:transferase activity, transferring acyl groups(GO:0016746)	vvi00561:Glycerolipid metabolism; vvi00564:Glycerophospholipid metabolism									LOC100248051	3.81542524023498	0.00118377716536455	0.0066740345705548	UP	protein CHUP1%2C chloroplastic%2C transcript variant X1
LOC100853615	-1.12549929798652	0.000992964309139966	0.0111115225060836	DOWN	LEAF RUST 10 DISEASE-RESISTANCE LOCUS RECEPTOR-LIKE PROTEIN KINASE-like 2.1	molecular function:pattern binding(GO:0001871); molecular function:polysaccharide binding(GO:0030247); molecular function:carbohydrate binding(GO:0030246)		LOC100257438	5.46071156656587	0.00052261773107568	0.00176850814097719	UP	phosphate transporter PHO1 homolog 3			LOC104879917	5.21910313583002	1.7358508557956e-92	6.07518025071243e-91	UP	uncharacterized LOC104879917			LOC100241038	-1.87497778044491	0.000434230763816914	0.00374192805957992	DOWN	cellulose synthase-like protein G3	biological process:cellular glucan metabolic process(GO:0006073); biological process:glucan metabolic process(GO:0044042); biological process:cellular polysaccharide metabolic process(GO:0044264); biological process:cellular carbohydrate metabolic process(GO:0044262); biological process:polysaccharide metabolic process(GO:0005976); biological process:carbohydrate metabolic process(GO:0005975); bi…										LOC100257239	-3.81037846054971	0.00385747835440917	0.018696148510957	DOWN	polygalacturonase%2C transcript variant X1	biological process:carbohydrate metabolic process(GO:0005975); molecular function:polygalacturonase activity(GO:0004650); molecular function:hydrolase activity, hydrolyzing O-glycosyl compounds(GO:0004553); molecular function:hydrolase activity, acting on glycosyl bonds(GO:0016798)	vvi00040:Pentose and glucuronate interconversions
LOC100253444	1.12437394654734	4.22499447171927e-05	0.000774028222179565	UP	internal alternative NAD(P)H-ubiquinone oxidoreductase A1%2C mitochondrial		vvi00190:Oxidative phosphorylation	LOC100853406	5.45697025764728	4.15255366665291e-53	1.14047730757363e-51	UP	stilbene synthase 2		vvi00945:Stilbenoid, diarylheptanoid and gingerol biosynthesis	LOC100255318	5.20814331040561	4.89534513803199e-106	1.94328058747869e-104	UP	pyruvate kinase%2C cytosolic isozyme%2C transcript variant X2	biological process:cofactor metabolic process(GO:0051186); biological process:pyridine nucleotide metabolic process(GO:0019362); biological process:nicotinamide nucleotide metabolic process(GO:0046496); biological process:oxidoreduction coenzyme metabolic process(GO:0006733); biological process:pyridine-containing compound metabolic process(GO:0072524); biological process:organic acid biosyntheti…	vvi00010:Glycolysis / Gluconeogenesis; vvi01230:Biosynthesis of amino acids; vvi01200:Carbon metabolism; vvi00620:Pyruvate metabolism	LOC100261299	1.87392139682237	3.20385154412966e-20	2.40060019270858e-18	UP	respiratory burst oxidase homolog protein B	molecular function:peroxidase activity(GO:0004601); molecular function:oxidoreductase activity, acting on peroxide as acceptor(GO:0016684); molecular function:antioxidant activity(GO:0016209); molecular function:oxidoreductase activity, acting on NAD(P)H(GO:0016651)	vvi04626:Plant-pathogen interaction; vvi04016:MAPK signaling pathway - plant									LOC100245996	3.79816433614087	0.000862572401353928	0.00502754273069215	UP	peroxidase 5	biological process:response to oxidative stress(GO:0006979); biological process:response to stress(GO:0006950); molecular function:heme binding(GO:0020037); molecular function:tetrapyrrole binding(GO:0046906); molecular function:peroxidase activity(GO:0004601); molecular function:oxidoreductase activity, acting on peroxide as acceptor(GO:0016684); molecular function:antioxidant activity(GO:001620…	vvi00940:Phenylpropanoid biosynthesis
LOC100246005	-1.12202881417631	0.00230098789433998	0.0220031147021227	DOWN	uncharacterized GPI-anchored protein At3g06035%2C transcript variant X1			PR10.8	5.45575521489148	0	0	UP	pathogenesis-related protein 10.8	biological process:defense response(GO:0006952); biological process:response to stress(GO:0006950); biological process:response to stimulus(GO:0050896)		LOC100260930	5.19542834401607	0.00166903935462111	0.00542278327893139	UP	jasmonate O-methyltransferase%2C transcript variant X2		vvi00592:alpha-Linolenic acid metabolism	LOC100265086	1.87091723362715	1.95885220935441e-05	0.00024294886984843	UP	probable xyloglucan galactosyltransferase GT17											LOC100266883	3.78648890479672	1.35221549296926e-22	3.72031152366501e-21	UP	uncharacterized LOC100266883
LOC100256093	1.11806262943547	1.9560272144669e-07	6.97635833959759e-06	UP	uncharacterized protein At1g66480			LOC100248158	5.45418534556198	4.81429230858307e-30	8.07900939664057e-29	UP	uncharacterized LOC100248158	molecular function:calcium ion binding(GO:0005509)		LOC100853445	5.19050492090776	4.6831532780695e-10	3.27355462438267e-09	UP	laccase-15-like	molecular function:copper ion binding(GO:0005507)		LOC100240945	1.86753302078176	0.0043691663338189	0.0262769626431336	UP	G-type lectin S-receptor-like serine/threonine-protein kinase LECRK3											LOC100854754	3.76301662642105	2.70264308191507e-14	5.00425709055358e-13	UP	cysteine-rich receptor-like protein kinase 10
LOC100251959	1.11690236438726	0.00202020528893492	0.0198503524375241	UP	mitogen-activated protein kinase kinase kinase 7%2C transcript variant X2			LOC100246283	5.45048796648238	1.53095311115204e-122	1.03282823310741e-120	UP	stilbene synthase 5		vvi00945:Stilbenoid, diarylheptanoid and gingerol biosynthesis	LOC100240862	5.18969331475407	0.000203964773199014	0.000784633716506916	UP	stilbene synthase 2		vvi00945:Stilbenoid, diarylheptanoid and gingerol biosynthesis	LOC100251279	1.86722309237258	3.88215523348417e-12	1.35984597466736e-10	UP	probable lysophospholipase BODYGUARD 3											STS	3.75928379615957	0	0	UP	stilbene synthase		vvi00945:Stilbenoid, diarylheptanoid and gingerol biosynthesis; vvi00945:Stilbenoid, diarylheptanoid and gingerol biosynthesis
LOC100267335	-1.10913351659798	1.73114874300232e-13	1.57903809584791e-11	DOWN	uncharacterized LOC100267335			LOC100261661	5.44624789973074	2.67816226453239e-58	8.15784457063019e-57	UP	stilbene synthase 1		vvi00945:Stilbenoid, diarylheptanoid and gingerol biosynthesis	LOC100267019	5.18144361086548	3.39267815908269e-204	2.51724382392448e-202	UP	RING-H2 finger protein ATL3			LOC100246279	1.86186401262558	4.37069539190463e-07	7.68186330300276e-06	UP	pleiotropic drug resistance protein 1	molecular function:ATPase activity(GO:0016887); molecular function:pyrophosphatase activity(GO:0016462); molecular function:hydrolase activity, acting on acid anhydrides, in phosphorus-containing anhydrides(GO:0016818); molecular function:hydrolase activity, acting on acid anhydrides(GO:0016817); molecular function:nucleoside-triphosphatase activity(GO:0017111)	vvi02010:ABC transporters									LOC100252519	3.75864498055148	3.33616155950731e-219	9.15282972079477e-217	UP	berberine bridge enzyme-like 8	molecular function:coenzyme binding(GO:0050662); molecular function:flavin adenine dinucleotide binding(GO:0050660)
LOC100265739	1.10912339430001	1.42699733974903e-06	4.04066831186032e-05	UP	chitinase 10			LOC100250047	5.44384593450074	2.22435551675341e-18	2.50945248646524e-17	UP	probable WRKY transcription factor 72%2C transcript variant X1	molecular function:DNA binding transcription factor activity(GO:0003700); molecular function:sequence-specific DNA binding(GO:0043565); molecular function:transcription regulator activity(GO:0140110)		LOC109124133	5.16857525217943	1.02094654286459e-05	4.74951966726155e-05	UP	uncharacterized LOC109124133			LOC100250396	1.86023895457333	8.62481765888089e-05	0.000905333626056622	UP	glycine-rich cell wall structural protein%2C transcript variant X3											LOC100855001	3.75003878152685	2.51241382694952e-07	2.63256099704947e-06	UP	cysteine-rich receptor-like protein kinase 10
LOC100260227	1.10289175466717	1.49729329216556e-13	1.38669212467245e-11	UP	protein PIN-LIKES 3-like			LOC100853820	5.43082221973128	1.59845828759602e-107	9.0522268771353e-106	UP	stilbene synthase 4-like%2C transcript variant X2		vvi00945:Stilbenoid, diarylheptanoid and gingerol biosynthesis	LOC100261179	5.16475171759206	1.88795693556267e-16	1.86456308389258e-15	UP	probable flavin-containing monooxygenase 1	molecular function:oxidoreductase activity, acting on paired donors, with incorporation or reduction of molecular oxygen(GO:0016705); molecular function:coenzyme binding(GO:0050662); molecular function:flavin adenine dinucleotide binding(GO:0050660); molecular function:N,N-dimethylaniline monooxygenase activity(GO:0004499); molecular function:oxidoreductase activity, acting on paired donors, with…	vvi00430:Taurine and hypotaurine metabolism	LOC100853708	1.84686048151973	1.73596378632861e-13	7.16345636134899e-12	UP	stilbene synthase 4-like		vvi00945:Stilbenoid, diarylheptanoid and gingerol biosynthesis									LOC100246145	3.74298492806831	3.05948777523442e-09	3.98101285062065e-08	UP	cellulose synthase-like protein G3	biological process:cellular carbohydrate metabolic process(GO:0044262); biological process:cellular glucan metabolic process(GO:0006073); biological process:glucan metabolic process(GO:0044042); biological process:cellular polysaccharide metabolic process(GO:0044264); biological process:cellular carbohydrate biosynthetic process(GO:0034637); biological process:polysaccharide metabolic process(GO:…
LOC100244361	1.10246503897225	5.12702971075339e-05	0.000919191433597423	UP	probable protein phosphatase 2C 23			LOC104878345	5.41083349594328	3.82803328500782e-34	7.08968738810624e-33	UP	VQ motif-containing protein 20			LOC100258257	5.1623502916371	0.00140329216152585	0.00463688635850581	UP	xyloglucan endotransglucosylase/hydrolase 2	biological process:carbohydrate metabolic process(GO:0005975); molecular function:hydrolase activity, hydrolyzing O-glycosyl compounds(GO:0004553); molecular function:hydrolase activity, acting on glycosyl bonds(GO:0016798)	vvi04075:Plant hormone signal transduction	LOC100251973	1.84677003141512	0.0076046333664439	0.041491362613357	UP	lamin-like protein											LOC100267019	3.73643242240325	9.24528140490803e-89	8.78482129200992e-87	UP	RING-H2 finger protein ATL3
LOC100247390	1.09788190858068	2.61853801842435e-06	6.97846626436364e-05	UP	wall-associated receptor kinase-like 8	molecular function:pattern binding(GO:0001871); molecular function:polysaccharide binding(GO:0030247); molecular function:carbohydrate binding(GO:0030246)		LOC100262839	5.40993631982173	0	0	UP	cinnamoyl-CoA reductase-like SNL6	biological process:steroid biosynthetic process(GO:0006694); biological process:steroid metabolic process(GO:0008202); biological process:lipid metabolic process(GO:0006629); biological process:lipid biosynthetic process(GO:0008610); molecular function:oxidoreductase activity, acting on CH-OH group of donors(GO:0016614); molecular function:oxidoreductase activity, acting on the CH-OH group of don…		LOC100256018	5.14620171974549	5.92861308641447e-12	4.65617480428025e-11	UP	laccase-14	molecular function:copper ion binding(GO:0005507)		FAOMT	1.84511412192633	4.31764149766773e-07	7.60874559593418e-06	UP	anthocyanin O-methyltransferase	molecular function:O-methyltransferase activity(GO:0008171); molecular function:transferase activity, transferring one-carbon groups(GO:0016741); molecular function:methyltransferase activity(GO:0008168)	vvi00944:Flavone and flavonol biosynthesis									LOC100263020	-3.72519261198922	0.00369090990685493	0.0180143407856746	DOWN	endo-1%2C3%3B1%2C4-beta-D-glucanase
LOC100245885	1.09756747396044	8.03852342862028e-32	2.86701634540344e-29	UP	L-tryptophan--pyruvate aminotransferase 1	molecular function:lyase activity(GO:0016829)	vvi00380:Tryptophan metabolism	LOC100853675	5.40503701434253	1.58269102652932e-70	5.82754952332336e-69	UP	stilbene synthase 4		vvi00945:Stilbenoid, diarylheptanoid and gingerol biosynthesis	LOC104882718	5.13373849742454	0.00215183232455131	0.00681875861937335	UP	-	molecular function:copper ion binding(GO:0005507)		LOC100852659	1.84456149412351	1.92676332226884e-25	2.23269301024072e-23	UP	U-box domain-containing protein 21	biological process:protein ubiquitination(GO:0016567); biological process:protein modification by small protein conjugation(GO:0032446); biological process:protein modification by small protein conjugation or removal(GO:0070647); molecular function:ubiquitin-protein transferase activity(GO:0004842); molecular function:ubiquitin-like protein transferase activity(GO:0019787)										LOC100253245	3.7171311168933	0	0	UP	crocetin glucosyltransferase%2C chloroplastic	molecular function:transferase activity, transferring hexosyl groups(GO:0016758); molecular function:transferase activity, transferring glycosyl groups(GO:0016757)
LOC100257402	-1.09397958498573	1.68680257274315e-06	4.67369777304023e-05	DOWN	glutathione S-transferase zeta class%2C transcript variant X3		vvi00350:Tyrosine metabolism	LOC100258294	5.4026229478766	0	0	UP	stilbene synthase 1-like		vvi00945:Stilbenoid, diarylheptanoid and gingerol biosynthesis	LOC100260128	5.11449190270409	1.86206355713163e-96	6.79669853662141e-95	UP	serine acetyltransferase 1%2C chloroplastic	biological process:organic acid biosynthetic process(GO:0016053); biological process:carboxylic acid biosynthetic process(GO:0046394); biological process:small molecule biosynthetic process(GO:0044283); biological process:cellular amino acid biosynthetic process(GO:0008652); biological process:sulfur compound biosynthetic process(GO:0044272); biological process:sulfur compound metabolic process(G…	vvi00270:Cysteine and methionine metabolism; vvi01230:Biosynthesis of amino acids; vvi01200:Carbon metabolism; vvi00920:Sulfur metabolism	LOC100257760	1.84230892667973	1.15845540147431e-06	1.88329319794328e-05	UP	G-type lectin S-receptor-like serine/threonine-protein kinase At1g11410%2C transcript variant X2	biological process:multi-organism process(GO:0051704); biological process:reproduction(GO:0000003); biological process:reproductive process(GO:0022414); biological process:multicellular organismal process(GO:0032501); biological process:cell recognition(GO:0008037); biological process:pollination(GO:0009856); biological process:pollen-pistil interaction(GO:0009875); biological process:multi-multi…										LOC100244980	3.71141960464791	5.9375395993635e-178	1.27095971270331e-175	UP	glutathione S-transferase U8		vvi00480:Glutathione metabolism
LOC100264738	-1.09325558521963	1.14830816478531e-11	8.40571605515115e-10	DOWN	early nodulin-75-like			LOC100253338	5.39421609174099	3.68611028052175e-63	1.20496847283918e-61	UP	bifunctional nitrilase/nitrile hydratase NIT4B		vvi00460:Cyanoamino acid metabolism	LOC100243859	5.10979517366181	1.06165543595117e-28	1.57084971103318e-27	UP	probable mannitol dehydrogenase			LOC100242449	1.83863349794764	0.00277850852133468	0.0180033983545909	UP	cytokinin dehydrogenase 3	biological process:amine metabolic process(GO:0009308); biological process:regulation of hormone levels(GO:0010817); biological process:hormone metabolic process(GO:0042445); biological process:regulation of biological quality(GO:0065008); molecular function:flavin adenine dinucleotide binding(GO:0050660); molecular function:coenzyme binding(GO:0050662); molecular function:oxidoreductase activity…	vvi00908:Zeatin biosynthesis									LOC100253338	3.70422243815009	1.58428803564988e-162	3.08603466464239e-160	UP	bifunctional nitrilase/nitrile hydratase NIT4B		vvi00460:Cyanoamino acid metabolism
LOC100256188	-1.09231506581742	1.24482305643139e-08	5.67037198232591e-07	DOWN	16.9 kDa class I heat shock protein 1		vvi04141:Protein processing in endoplasmic reticulum	LOC109121404	5.3875948080348	4.51126479284629e-85	2.01096380034106e-83	UP	stilbene synthase 4-like		vvi00945:Stilbenoid, diarylheptanoid and gingerol biosynthesis	LOC100264184	5.09775237047559	0.00259985853752099	0.00809267942022552	UP	cytochrome P450 CYP72A219	molecular function:heme binding(GO:0020037); molecular function:tetrapyrrole binding(GO:0046906); molecular function:oxidoreductase activity, acting on paired donors, with incorporation or reduction of molecular oxygen(GO:0016705); molecular function:iron ion binding(GO:0005506)		LOC100249991	1.83814471599678	0.00853038780462689	0.0452419263794621	UP	protein PIN-LIKES 3%2C transcript variant X3											LOC100256922	3.68326379199173	1.29280951903984e-14	2.43781574263088e-13	UP	probable WRKY transcription factor 53	molecular function:sequence-specific DNA binding(GO:0043565); molecular function:DNA binding transcription factor activity(GO:0003700); molecular function:transcription regulator activity(GO:0140110)
LOC100262839	1.09148098418249	2.07037935209018e-47	1.50894648169947e-44	UP	cinnamoyl-CoA reductase-like SNL6	biological process:lipid metabolic process(GO:0006629); biological process:steroid biosynthetic process(GO:0006694); biological process:steroid metabolic process(GO:0008202); biological process:lipid biosynthetic process(GO:0008610); molecular function:oxidoreductase activity, acting on the CH-OH group of donors, NAD or NADP as acceptor(GO:0016616); molecular function:oxidoreductase activity, act…		LOC100253166	5.3802035012741	8.0641701709697e-66	2.73854859995228e-64	UP	stilbene synthase 1		vvi00945:Stilbenoid, diarylheptanoid and gingerol biosynthesis	LOC100259363	5.0937614891849	1.57703922090588e-74	4.65671610178924e-73	UP	mitogen-activated protein kinase kinase kinase 2			LOC100260401	1.83553068343543	0.000123948990117056	0.00124933573846294	UP	AP2-like ethylene-responsive transcription factor At1g16060	molecular function:DNA binding transcription factor activity(GO:0003700); molecular function:transcription regulator activity(GO:0140110)										LOC100242530	3.66852995571538	5.39511853404918e-24	1.58270352296301e-22	UP	heavy metal-associated isoprenylated plant protein 16-like
LOC100245416	-1.09095255285334	0.000820195037580876	0.0094559349483963	DOWN	phytosulfokines 3			LOC100242194	5.37690685577777	1.05260641412458e-64	3.52693322492676e-63	UP	cinnamoyl-CoA reductase 1	molecular function:coenzyme binding(GO:0050662)		LOC100263305	-5.09177949002588	0.000192842805971864	0.000745926940862543	DOWN	protein DETOXIFICATION 16%2C transcript variant X1	biological process:response to chemical(GO:0042221); biological process:response to stimulus(GO:0050896); biological process:drug transmembrane transport(GO:0006855); biological process:drug transport(GO:0015893); biological process:response to drug(GO:0042493); molecular function:transporter activity(GO:0005215); molecular function:transmembrane transporter activity(GO:0022857); molecular functi…		LOC100263322	1.83323816271914	0.000571339854510738	0.00475266053432951	UP	cyclin-U4-1	biological process:regulation of phosphate metabolic process(GO:0019220); biological process:regulation of protein modification process(GO:0031399); biological process:regulation of phosphorus metabolic process(GO:0051174); biological process:regulation of cellular protein metabolic process(GO:0032268); biological process:regulation of catalytic activity(GO:0050790); biological process:regulation…										LOC100256473	3.66204601121163	8.83799260158222e-25	2.65262338807735e-23	UP	cysteine-rich receptor-like protein kinase 2
LOC100853406	1.09073249143961	6.25874989135881e-34	2.62288561072119e-31	UP	stilbene synthase 2		vvi00945:Stilbenoid, diarylheptanoid and gingerol biosynthesis	LOC100854754	5.36997416472634	1.82945956321032e-29	3.00994129683549e-28	UP	cysteine-rich receptor-like protein kinase 10			LOC100260914	5.08644108089803	0	0	UP	uncharacterized acetyltransferase At3g50280-like	molecular function:transferase activity, transferring acyl groups other than amino-acyl groups(GO:0016747); molecular function:transferase activity, transferring acyl groups(GO:0016746)		LOC100261443	1.8317611408545	9.74225673954693e-06	0.000128874002468828	UP	transcription factor bHLH94	molecular function:protein dimerization activity(GO:0046983)										LOC100265368	3.64760223732736	7.88902356306696e-161	1.50657147044099e-158	UP	glucan endo-1%2C3-beta-glucosidase-like%2C transcript variant X2	biological process:carbohydrate metabolic process(GO:0005975); molecular function:hydrolase activity, hydrolyzing O-glycosyl compounds(GO:0004553); molecular function:hydrolase activity, acting on glycosyl bonds(GO:0016798)
LOC100261661	1.08888942534192	4.46851609837873e-11	3.02039255472269e-09	UP	stilbene synthase 1		vvi00945:Stilbenoid, diarylheptanoid and gingerol biosynthesis	LOC100263220	5.36304708282555	1.32064611522178e-10	9.39499982321965e-10	UP	lignin-forming anionic peroxidase	biological process:response to oxidative stress(GO:0006979); biological process:response to stress(GO:0006950); biological process:response to stimulus(GO:0050896); molecular function:heme binding(GO:0020037); molecular function:tetrapyrrole binding(GO:0046906); molecular function:antioxidant activity(GO:0016209); molecular function:peroxidase activity(GO:0004601); molecular function:oxidoreducta…	vvi00940:Phenylpropanoid biosynthesis	LOC100266852	5.08155896892033	8.33243067575853e-12	6.4965577190744e-11	UP	phospholipase A1-Igamma1%2C chloroplastic	biological process:lipid metabolic process(GO:0006629)		UFGT	1.82945225074659	8.89014973092673e-74	8.43759877557622e-71	UP	anthocyanidin 3-O-glucosyltransferase 2	molecular function:transferase activity, transferring hexosyl groups(GO:0016758); molecular function:transferase activity, transferring glycosyl groups(GO:0016757)										LOC100256110	3.64318832264785	0.00178478241669995	0.00962774209219006	UP	DUF21 domain-containing protein At5g52790
LOC100248706	1.08719040705381	4.21738450659237e-53	3.92755647133377e-50	UP	lysine histidine transporter-like 8			LOC100852547	5.36257493602847	4.17184150347228e-18	4.65689625684657e-17	UP	flavin-containing monooxygenase FMO GS-OX-like 3	molecular function:coenzyme binding(GO:0050662); molecular function:flavin adenine dinucleotide binding(GO:0050660); molecular function:NADP binding(GO:0050661); molecular function:oxidoreductase activity, acting on paired donors, with incorporation or reduction of molecular oxygen(GO:0016705); molecular function:N,N-dimethylaniline monooxygenase activity(GO:0004499); molecular function:oxidoredu…		LOC109122057	5.078257652377	0.00197192317464987	0.00630051995859004	UP	uncharacterized LOC109122057			LOC100242154	1.8261470072051	1.37361960289304e-15	7.00194688114099e-14	UP	protein EXORDIUM-like 2											LOC100252889	3.64091871855627	1.68665176826414e-38	7.39961481847235e-37	UP	phenylalanine ammonia-lyase		vvi00940:Phenylpropanoid biosynthesis; vvi00360:Phenylalanine metabolism
LOC109122678	1.08407324538353	0.000304460109296837	0.00420400725876679	UP	uncharacterized LOC109122678			LOC100250205	5.35829078789356	0.000841516018179512	0.00274506539501556	UP	cysteine-rich receptor-like protein kinase 1			LOC100258264	5.07567941349791	5.17324081067592e-79	1.61398785169773e-77	UP	zinc finger protein ZAT10			LOC100260501	-1.82562775540602	0.000190871528404765	0.00181923893039496	DOWN	high mobility group B protein 15%2C transcript variant X1											LOC100260986	3.63774082785477	0.00211994940780775	0.0111426051038012	UP	dof zinc finger protein DOF5.7
LOC100263565	1.08224035740821	5.71378966851573e-12	4.37352768097393e-10	UP	transmembrane protein 53%2C transcript variant X1			LOC100250774	5.35221910243738	0	0	UP	membrane-associated 30 kDa protein%2C chloroplastic%2C transcript variant X2			LOC100244707	5.06573060014293	3.85949330313867e-26	5.39377406556448e-25	UP	pleiotropic drug resistance protein 1-like	molecular function:ATPase activity(GO:0016887); molecular function:pyrophosphatase activity(GO:0016462); molecular function:nucleoside-triphosphatase activity(GO:0017111); molecular function:hydrolase activity, acting on acid anhydrides, in phosphorus-containing anhydrides(GO:0016818); molecular function:hydrolase activity, acting on acid anhydrides(GO:0016817)	vvi02010:ABC transporters	LOC100261845	1.82462661356847	4.87669867801978e-07	8.53358045229256e-06	UP	putative 12-oxophytodienoate reductase 11	molecular function:coenzyme binding(GO:0050662); molecular function:FMN binding(GO:0010181)	vvi00592:alpha-Linolenic acid metabolism									LOC100260694	3.63173204391853	1.43819440198264e-116	1.81912914001427e-114	UP	heat stress transcription factor B-3	cellular component:nucleus(GO:0005634); cellular component:intracellular membrane-bounded organelle(GO:0043231); cellular component:membrane-bounded organelle(GO:0043227); molecular function:sequence-specific DNA binding(GO:0043565); molecular function:DNA binding transcription factor activity(GO:0003700); molecular function:transcription regulator activity(GO:0140110)
LOC100854530	1.08031383250862	0.000501675574524489	0.00638541203929689	UP	TPR repeat-containing thioredoxin TTL1	biological process:regulation of biological quality(GO:0065008); biological process:cell redox homeostasis(GO:0045454); biological process:cellular homeostasis(GO:0019725); biological process:homeostatic process(GO:0042592)		LOC100258047	5.34186867074572	1.27413302343107e-21	1.64199809634989e-20	UP	probable glutathione S-transferase		vvi00480:Glutathione metabolism	LOC100246152	5.05626780627741	1.8972438730773e-11	1.45258401449415e-10	UP	uncharacterized LOC100246152	biological process:carbohydrate derivative metabolic process(GO:1901135); biological process:protein glycosylation(GO:0006486); biological process:glycoprotein metabolic process(GO:0009100); biological process:glycoprotein biosynthetic process(GO:0009101); biological process:macromolecule glycosylation(GO:0043413); biological process:carbohydrate derivative biosynthetic process(GO:1901137); biolo…		LOC100263437	1.8235097638446	1.10056832469106e-48	3.98825950534866e-46	UP	stilbene synthase 1		vvi00945:Stilbenoid, diarylheptanoid and gingerol biosynthesis									LOC104879663	3.62536701094292	0.00169788361670351	0.00920999024499239	UP	uncharacterized LOC104879663
LOC100253485	1.07771037043351	1.28441213643905e-12	1.06062072133635e-10	UP	probable CCR4-associated factor 1 homolog 9		vvi03018:RNA degradation	LOC100262641	5.33689400331939	6.63531424635893e-81	2.83822037465532e-79	UP	protein TIFY 9		vvi04075:Plant hormone signal transduction	LOC100853421	5.0351489774189	0.00246501161469742	0.00771649232683127	UP	uncharacterized LOC100853421			LOC100257784	1.82331228867702	5.16612626619107e-18	3.38704153327152e-16	UP	L-ascorbate oxidase%2C transcript variant X2	molecular function:copper ion binding(GO:0005507)										LOC100253152	3.62279921624773	1.31811886746435e-192	2.95122269187793e-190	UP	cytokinin hydroxylase	molecular function:heme binding(GO:0020037); molecular function:tetrapyrrole binding(GO:0046906); molecular function:iron ion binding(GO:0005506); molecular function:oxidoreductase activity, acting on paired donors, with incorporation or reduction of molecular oxygen(GO:0016705)
LOC100244884	-1.07413005747635	0.000322739409379367	0.00441081552271276	DOWN	probable carboxylesterase 6			LOC100259991	5.33084924581232	4.62501984647536e-58	1.40455285488732e-56	UP	stilbene synthase 4-like		vvi00945:Stilbenoid, diarylheptanoid and gingerol biosynthesis	LOC100257537	5.03193120522722	0	0	UP	FAD-dependent urate hydroxylase%2C transcript variant X1	molecular function:coenzyme binding(GO:0050662); molecular function:flavin adenine dinucleotide binding(GO:0050660); molecular function:FAD binding(GO:0071949)		LOC100258789	-1.82217077777027	0.00175640236133989	0.0124314117414295	DOWN	omega-6 fatty acid desaturase%2C endoplasmic reticulum isozyme 2-like	biological process:lipid metabolic process(GO:0006629)										LOC100241568	3.62248764576975	2.97367835858028e-293	1.23243150525075e-290	UP	dirigent protein 22
LOC109121570	-1.0677264173562	9.20678302403676e-13	7.75544240361448e-11	DOWN	laccase-14-like	molecular function:copper ion binding(GO:0005507)		LOC100264158	5.32413740902117	5.69195715090018e-64	1.88830208847685e-62	UP	epidermis-specific secreted glycoprotein EP1-like			LOC100264135	5.03176755184145	0	0	UP	-			LOC100243598	1.81898598816007	1.77719267114772e-05	0.000222915211634017	UP	pathogen-related protein-like											LOC100242449	3.59010488283792	3.91560472751699e-15	7.61958686186848e-14	UP	cytokinin dehydrogenase 3	biological process:amine metabolic process(GO:0009308); biological process:regulation of hormone levels(GO:0010817); biological process:hormone metabolic process(GO:0042445); biological process:regulation of biological quality(GO:0065008); molecular function:coenzyme binding(GO:0050662); molecular function:flavin adenine dinucleotide binding(GO:0050660); molecular function:oxidoreductase activity…	vvi00908:Zeatin biosynthesis
LOC100248374	1.06665409107222	0.00104504463802775	0.0115997126790287	UP	exocyst complex component EXO70A1	biological process:exocytosis(GO:0006887); biological process:secretion by cell(GO:0032940); biological process:secretion(GO:0046903); biological process:vesicle-mediated transport(GO:0016192); cellular component:exocyst(GO:0000145); cellular component:cell cortex(GO:0005938); cellular component:cell cortex part(GO:0044448); cellular component:cytoplasmic region(GO:0099568); cellular component:te…		LOC100264747	-5.32288808662589	0.000311260501287311	0.00109801388276541	DOWN	ent-copalyl diphosphate synthase%2C chloroplastic-like	molecular function:carbon-oxygen lyase activity(GO:0016835); molecular function:lyase activity(GO:0016829); molecular function:carbon-oxygen lyase activity, acting on phosphates(GO:0016838); molecular function:magnesium ion binding(GO:0000287); molecular function:terpene synthase activity(GO:0010333)	vvi00904:Diterpenoid biosynthesis	LOC100263822	-5.02967417468048	0.000218270890581414	0.000835572092199467	DOWN	expansin-A4			LOC100249701	1.81750091131105	2.8187720923055e-08	5.9830614027413e-07	UP	putative leucine-rich repeat receptor-like protein kinase At2g19210%2C transcript variant X1											LOC100263939	3.58591768517236	2.17173170638774e-93	2.20328968274619e-91	UP	NAC domain-containing protein 68
LOC100262689	1.06396614466811	0.00368900138535669	0.0320076243388893	UP	heptahelical transmembrane protein 1			LOC100257784	5.3155342051568	3.89720572091205e-122	2.62038206733163e-120	UP	L-ascorbate oxidase%2C transcript variant X2	molecular function:copper ion binding(GO:0005507)		LOC100265850	5.0242825590982	2.22345817160685e-05	9.93592652944946e-05	UP	protein SRG1			LOC104877274	1.81618254361514	0.00602566262877438	0.034410547143958	UP	stilbene synthase 1		vvi00945:Stilbenoid, diarylheptanoid and gingerol biosynthesis									LOC100251265	3.57944277921762	1.88451845924695e-24	5.63879186907395e-23	UP	-		vvi00940:Phenylpropanoid biosynthesis; vvi00380:Tryptophan metabolism
LOC100259013	-1.06354074505052	6.74992200625914e-05	0.00116648394423631	DOWN	cysteine proteinase inhibitor 4	molecular function:enzyme inhibitor activity(GO:0004857); molecular function:enzyme regulator activity(GO:0030234); molecular function:endopeptidase inhibitor activity(GO:0004866); molecular function:peptidase inhibitor activity(GO:0030414); molecular function:peptidase regulator activity(GO:0061134); molecular function:endopeptidase regulator activity(GO:0061135); molecular function:molecular fu…		LOC100249009	5.29305775227767	0.00149230815085468	0.00460850431102649	UP	uncharacterized LOC100249009			LOC100266883	5.01328453897891	1.88926380149316e-94	6.76290150976602e-93	UP	uncharacterized LOC100266883			LOC100853390	-1.81601385054735	0.000500774818803806	0.00422742181854242	DOWN	pyrophosphate-energized vacuolar membrane proton pump	biological process:monovalent inorganic cation transport(GO:0015672); biological process:cation transmembrane transport(GO:0098655); biological process:inorganic ion transmembrane transport(GO:0098660); biological process:inorganic cation transmembrane transport(GO:0098662); biological process:ion transmembrane transport(GO:0034220); biological process:ion transport(GO:0006811); biological proces…										LOC100241634	3.57817376095364	1.44210308998857e-44	7.18432892324485e-43	UP	putative receptor-like protein kinase At4g00960%2C transcript variant X1
LOC104879917	1.06205922651136	9.78016440100509e-07	2.91671455012649e-05	UP	uncharacterized LOC104879917			LOC100252428	5.2887862365135	0.00115967727084109	0.00366747708871941	UP	leucine-rich repeat extensin-like protein 3			LOC100263357	5.00782340912044	2.47208712671729e-21	2.92239083044842e-20	UP	AAA-ATPase At3g50940-like			LOC100253104	1.81372058700828	0.000331526253572843	0.00295740128576855	UP	hydroquinone glucosyltransferase	molecular function:transferase activity, transferring hexosyl groups(GO:0016758); molecular function:transferase activity, transferring glycosyl groups(GO:0016757)										STS	3.56958238773897	0	0	UP	stilbene synthase		vvi00945:Stilbenoid, diarylheptanoid and gingerol biosynthesis; vvi00945:Stilbenoid, diarylheptanoid and gingerol biosynthesis
LOC100240860	-1.06137163569535	0.000321717042081353	0.00440599900033474	DOWN	basic 7S globulin			LOC100257537	5.28703571519828	0	0	UP	FAD-dependent urate hydroxylase%2C transcript variant X1	molecular function:coenzyme binding(GO:0050662); molecular function:flavin adenine dinucleotide binding(GO:0050660); molecular function:FAD binding(GO:0071949)		LOC100263502	5.00577119973048	2.85316459187137e-11	2.15934608058396e-10	UP	probable WRKY transcription factor 75	molecular function:sequence-specific DNA binding(GO:0043565); molecular function:DNA binding transcription factor activity(GO:0003700); molecular function:transcription regulator activity(GO:0140110)		LOC100259839	-1.81361612926708	4.533828785941e-08	9.24910353455374e-07	DOWN	uncharacterized LOC100259839											LOC100258949	3.56151648475702	0.00106149561226731	0.00604763762250801	UP	uncharacterized LOC100258949
LOC100267022	1.05424586175173	2.06490232880707e-16	2.66261213367637e-14	UP	arogenate dehydratase/prephenate dehydratase 6%2C chloroplastic-like	biological process:aromatic amino acid family biosynthetic process(GO:0009073); biological process:aromatic amino acid family metabolic process(GO:0009072); biological process:organic acid biosynthetic process(GO:0016053); biological process:carboxylic acid biosynthetic process(GO:0046394); biological process:small molecule biosynthetic process(GO:0044283); biological process:alpha-amino acid bio…	vvi00400:Phenylalanine, tyrosine and tryptophan biosynthesis; vvi01230:Biosynthesis of amino acids	LOC100854891	5.28128116167387	0	0	UP	uncharacterized LOC100854891			LOC100256922	5.00444310034289	4.04313336935644e-19	4.46649124354894e-18	UP	probable WRKY transcription factor 53	molecular function:sequence-specific DNA binding(GO:0043565); molecular function:DNA binding transcription factor activity(GO:0003700); molecular function:transcription regulator activity(GO:0140110)		LOC100266028	1.80544783868102	9.14845055592127e-05	0.000954648000157418	UP	snakin-2											LOC100244758	3.55335079179172	0	0	UP	major allergen Pru ar 1-like	biological process:defense response(GO:0006952); biological process:response to stress(GO:0006950)
STS	1.05311670903807	1.7906353651834e-61	3.33515784739659e-58	UP	stilbene synthase		vvi00945:Stilbenoid, diarylheptanoid and gingerol biosynthesis	LOC100253245	5.2707913886005	1.68256674431315e-280	3.22155445977824e-278	UP	crocetin glucosyltransferase%2C chloroplastic	molecular function:transferase activity, transferring hexosyl groups(GO:0016758); molecular function:transferase activity, transferring glycosyl groups(GO:0016757)		LOC100256255	4.99119730247255	0.00352611287745212	0.0106257284229114	UP	putative calcium-binding protein CML23	molecular function:calcium ion binding(GO:0005509)	vvi04626:Plant-pathogen interaction	LOC100241164	1.80523730268592	1.09815494536708e-13	4.58853799079902e-12	UP	stilbene synthase 6-like		vvi00945:Stilbenoid, diarylheptanoid and gingerol biosynthesis									GVVPAL2	3.54273388822949	4.87416856855704e-141	7.7822893071248e-139	UP	phenylalanine ammonia-lyase pseudogene		vvi00940:Phenylpropanoid biosynthesis; vvi00360:Phenylalanine metabolism
LOC100247751	1.05139543394943	4.06930215151571e-13	3.51617071988958e-11	UP	heavy metal-associated isoprenylated plant protein 36	biological process:metal ion transport(GO:0030001); biological process:cation transport(GO:0006812); biological process:ion transport(GO:0006811)		LOC100259224	5.26987667109196	0.00162054950733349	0.00497651848870157	UP	subtilisin-like protease SBT4.14	biological process:proteolysis(GO:0006508); molecular function:serine-type endopeptidase activity(GO:0004252); molecular function:serine-type peptidase activity(GO:0008236); molecular function:serine hydrolase activity(GO:0017171); molecular function:endopeptidase activity(GO:0004175); molecular function:peptidase activity(GO:0008233); molecular function:peptidase activity, acting on L-amino acid…		LOC100257032	4.98544559215207	2.63856228842201e-285	2.83353815436646e-283	UP	uncharacterized LOC100257032			LOC100266593	1.80232271983554	8.57137942894042e-26	1.00491860822477e-23	UP	phenylalanine ammonia-lyase		vvi00940:Phenylpropanoid biosynthesis; vvi00360:Phenylalanine metabolism									LOC100240854	3.53675891481557	3.63182071178339e-13	6.22200841203418e-12	UP	protein SRC2 homolog
LOC100244387	-1.04532389248513	3.27571511193472e-24	6.95073574953945e-22	DOWN	probable cysteine protease RD19D	biological process:proteolysis(GO:0006508); molecular function:cysteine-type peptidase activity(GO:0008234); molecular function:peptidase activity, acting on L-amino acid peptides(GO:0070011); molecular function:peptidase activity(GO:0008233)	vvi04626:Plant-pathogen interaction	LOC100242618	5.26553812577394	0	0	UP	probable glutathione S-transferase		vvi00480:Glutathione metabolism	LOC100244997	4.97995820043054	4.44691922520001e-07	2.41509022813364e-06	UP	UDP-glycosyltransferase 87A1	molecular function:transferase activity, transferring hexosyl groups(GO:0016758); molecular function:transferase activity, transferring glycosyl groups(GO:0016757)		LOC100853687	-1.800283681446	0.00091837619596843	0.00716966547663407	DOWN	heavy metal-associated isoprenylated plant protein 2%2C transcript variant X1											LOC104879582	3.53593878167668	4.6342891524438e-148	8.05993914289758e-146	UP	extensin-like%2C transcript variant X1
LOC100257537	1.04465037746883	4.10315822495806e-55	4.91294580892657e-52	UP	FAD-dependent urate hydroxylase%2C transcript variant X1	molecular function:coenzyme binding(GO:0050662); molecular function:FAD binding(GO:0071949); molecular function:flavin adenine dinucleotide binding(GO:0050660)		LOC100264774	5.26313179409902	2.57289360083567e-257	4.13803623609603e-255	UP	cytochrome P450 94A1	molecular function:heme binding(GO:0020037); molecular function:tetrapyrrole binding(GO:0046906); molecular function:iron ion binding(GO:0005506); molecular function:oxidoreductase activity, acting on paired donors, with incorporation or reduction of molecular oxygen(GO:0016705)	vvi00073:Cutin, suberine and wax biosynthesis	LOC100242555	4.97538342548902	0.00306833888227423	0.00938626485066319	UP	uncharacterized LOC100242555%2C transcript variant X1			LOC100267979	-1.79648228908892	1.18731887868261e-06	1.92550468437942e-05	DOWN	GDSL esterase/lipase 6	molecular function:hydrolase activity, acting on ester bonds(GO:0016788)										LOC100243717	3.53241722677664	1.13037167949947e-240	3.44039217890159e-238	UP	aspartyl protease family protein 2
LOC100258269	1.04427112934589	0.00137810987274039	0.0145199596459756	UP	putative disease resistance RPP13-like protein 1%2C transcript variant X2	molecular function:ADP binding(GO:0043531)		LOC100254585	5.25966677482915	7.68212349074825e-06	3.47396036803518e-05	UP	probable calcium-binding protein CML31	molecular function:calcium ion binding(GO:0005509)	vvi04626:Plant-pathogen interaction	LOC100248812	4.96750981746497	2.41572728145388e-22	2.95683859932723e-21	UP	7-deoxyloganetin glucosyltransferase	molecular function:transferase activity, transferring hexosyl groups(GO:0016758); molecular function:transferase activity, transferring glycosyl groups(GO:0016757)		LOC100233064	1.79420604650676	7.84491646889741e-07	1.31282141176821e-05	UP	MLO-like protein 3	biological process:defense response(GO:0006952); biological process:response to stress(GO:0006950)										LOC100243167	3.53025633924783	1.28886863283081e-10	1.85283188921855e-09	UP	(E)-beta-ocimene synthase%2C transcript variant X1	molecular function:carbon-oxygen lyase activity(GO:0016835); molecular function:lyase activity(GO:0016829); molecular function:magnesium ion binding(GO:0000287); molecular function:terpene synthase activity(GO:0010333); molecular function:carbon-oxygen lyase activity, acting on phosphates(GO:0016838)	vvi00900:Terpenoid backbone biosynthesis
LOC100255057	-1.04346936340026	1.92307152560711e-13	1.74251070182443e-11	DOWN	E3 ubiquitin-protein ligase RGLG2%2C transcript variant X1			LOC100260678	5.23788144158401	4.25496324690433e-35	8.06997935054383e-34	UP	uncharacterized LOC100260678%2C transcript variant X1	molecular function:zinc ion binding(GO:0008270)		LOC100258705	4.96684040160507	0.00291593336412684	0.00896709937628397	UP	peroxidase 41	biological process:response to oxidative stress(GO:0006979); biological process:response to stress(GO:0006950); biological process:response to stimulus(GO:0050896); molecular function:heme binding(GO:0020037); molecular function:tetrapyrrole binding(GO:0046906); molecular function:oxidoreductase activity, acting on peroxide as acceptor(GO:0016684); molecular function:antioxidant activity(GO:00162…	vvi00940:Phenylpropanoid biosynthesis	LOC100259200	1.78917257796605	0.00122922343055471	0.00917933765244885	UP	transmembrane protein 136											LOC100263918	3.52328914308907	4.36986090315021e-06	3.87087405786553e-05	UP	WRKY transcription factor 55	molecular function:sequence-specific DNA binding(GO:0043565); molecular function:DNA binding transcription factor activity(GO:0003700); molecular function:transcription regulator activity(GO:0140110)
LOC109121492	1.04279508795039	0.00530816479094066	0.0425745293734633	UP	putative disease resistance protein At3g14460			LOC100267215	5.23637082189686	0	0	UP	cytochrome P450 CYP73A100	molecular function:heme binding(GO:0020037); molecular function:tetrapyrrole binding(GO:0046906); molecular function:iron ion binding(GO:0005506); molecular function:oxidoreductase activity, acting on paired donors, with incorporation or reduction of molecular oxygen(GO:0016705)	vvi00945:Stilbenoid, diarylheptanoid and gingerol biosynthesis; vvi00940:Phenylpropanoid biosynthesis; vvi00130:Ubiquinone and other terpenoid-quinone biosynthesis; vvi00941:Flavonoid biosynthesis	LOC100252216	4.96574343450581	0.00329464038763296	0.00999462421487703	UP	uncharacterized LOC100252216	biological process:lipid metabolic process(GO:0006629)		LOC100259349	1.78578257790393	1.81851000065662e-09	4.50805010237402e-08	UP	patellin-3											LOC100255703	3.5230279078317	0	0	UP	pectinesterase 2	biological process:cell wall organization or biogenesis(GO:0071554); biological process:cell wall modification(GO:0042545); biological process:external encapsulating structure organization(GO:0045229); biological process:cell wall organization(GO:0071555); biological process:cellular component organization(GO:0016043); biological process:cellular component organization or biogenesis(GO:0071840); …	vvi00040:Pentose and glucuronate interconversions
LOC109123195	1.04188542520933	3.89490768323688e-05	0.000720643901700881	UP	uncharacterized LOC109123195			LOC100248570	5.23239703815958	9.06692869521084e-148	7.47055469215241e-146	UP	protein DOWNY MILDEW RESISTANCE 6			LOC100260549	4.96136247041553	0.00301697357967175	0.00924160470194001	UP	leucine-rich repeat receptor protein kinase EMS1			LOC100262692	1.7855371954001	5.22051254092305e-06	7.34816634556055e-05	UP	E3 ubiquitin-protein ligase PUB24	biological process:protein ubiquitination(GO:0016567); biological process:protein modification by small protein conjugation(GO:0032446); biological process:protein modification by small protein conjugation or removal(GO:0070647); molecular function:ubiquitin-protein transferase activity(GO:0004842); molecular function:ubiquitin-like protein transferase activity(GO:0019787)										LOC100265336	3.52060332576702	1.09301607490327e-24	3.27551694200628e-23	UP	short-chain dehydrogenase reductase 2a
LOC100250354	1.0374610800995	4.67039025564183e-05	0.00084729168674593	UP	calcium-dependent protein kinase 1	molecular function:calcium ion binding(GO:0005509)	vvi04626:Plant-pathogen interaction	LOC100266849	5.21632164028099	2.03978380014687e-130	1.4857903448606e-128	UP	stilbene synthase 6		vvi00945:Stilbenoid, diarylheptanoid and gingerol biosynthesis	LOC100256510	4.9603057070541	0.00058755768971251	0.00208532389996418	UP	uncharacterized protein At1g28695%2C transcript variant X1			LOC100244467	-1.78269883153338	0.00223857898422595	0.015073350586016	DOWN	GATA transcription factor 4	molecular function:sequence-specific DNA binding(GO:0043565); molecular function:zinc ion binding(GO:0008270)										LOC100854891	3.51240502916037	0	0	UP	uncharacterized LOC100854891
LOC100254700	-1.03568593327592	1.45135364064726e-06	4.08891446691934e-05	DOWN	universal stress protein YxiE%2C transcript variant X2			LOC100240904	5.21530680212153	8.22588526510176e-67	2.82206821449839e-65	UP	phenylalanine ammonia-lyase-like		vvi00940:Phenylpropanoid biosynthesis; vvi00360:Phenylalanine metabolism	LOC100253285	4.95760175106851	2.33891520697265e-148	1.24929910688665e-146	UP	uncharacterized LOC100253285	molecular function:calcium ion binding(GO:0005509)		LOC100264647	1.78255820087322	9.25829420853237e-23	8.46454412248893e-21	UP	ethylene-responsive transcription factor ERF110	molecular function:DNA binding transcription factor activity(GO:0003700); molecular function:transcription regulator activity(GO:0140110)										LOC100246152	3.50767660765366	1.16292493888626e-20	2.93808234559865e-19	UP	uncharacterized LOC100246152	biological process:carbohydrate derivative metabolic process(GO:1901135); biological process:protein glycosylation(GO:0006486); biological process:glycoprotein metabolic process(GO:0009100); biological process:glycoprotein biosynthetic process(GO:0009101); biological process:macromolecule glycosylation(GO:0043413); biological process:glycosylation(GO:0070085); biological process:carbohydrate deri…
LOC100249166	1.03552151007714	1.21526165429396e-23	2.48432086718654e-21	UP	NADP-dependent malic enzyme%2C transcript variant X1	molecular function:coenzyme binding(GO:0050662); molecular function:oxidoreductase activity, acting on the CH-OH group of donors, NAD or NADP as acceptor(GO:0016616); molecular function:oxidoreductase activity, acting on CH-OH group of donors(GO:0016614); molecular function:NAD binding(GO:0051287)	vvi00710:Carbon fixation in photosynthetic organisms; vvi00620:Pyruvate metabolism; vvi01200:Carbon metabolism	LOC100247765	5.21448925805353	0	0	UP	ubiquinol oxidase 2%2C mitochondrial	molecular function:oxidoreductase activity, acting on diphenols and related substances as donors(GO:0016679)		LOC100264003	4.95455750977563	9.00421435374956e-06	4.21961391074658e-05	UP	stigma-specific STIG1-like protein 1			LOC104878920	1.7807894450694	1.73356678912801e-07	3.22913267982339e-06	UP	acetyl-CoA-benzylalcohol acetyltransferase-like	molecular function:transferase activity, transferring acyl groups(GO:0016746); molecular function:transferase activity, transferring acyl groups other than amino-acyl groups(GO:0016747)										LOC104880234	3.50480508633076	7.07200723495277e-14	1.27433514273492e-12	UP	uncharacterized LOC104880234
LOC100261514	-1.03375176200744	0.00022333681831823	0.00326398874060025	DOWN	reticulon-like protein B13			LOC100261943	5.2126603873064	1.45178645550447e-60	4.55330965701434e-59	UP	1-aminocyclopropane-1-carboxylate synthase 1	molecular function:coenzyme binding(GO:0050662); molecular function:vitamin binding(GO:0019842); molecular function:pyridoxal phosphate binding(GO:0030170); molecular function:vitamin B6 binding(GO:0070279)	vvi00270:Cysteine and methionine metabolism; vvi04016:MAPK signaling pathway - plant	LOC100263220	4.95415692383826	2.99372753896086e-121	1.32791340662951e-119	UP	lignin-forming anionic peroxidase	biological process:response to oxidative stress(GO:0006979); biological process:response to stress(GO:0006950); biological process:response to stimulus(GO:0050896); molecular function:heme binding(GO:0020037); molecular function:tetrapyrrole binding(GO:0046906); molecular function:oxidoreductase activity, acting on peroxide as acceptor(GO:0016684); molecular function:antioxidant activity(GO:00162…	vvi00940:Phenylpropanoid biosynthesis	LOC100266408	1.77793411474187	1.19311912921512e-06	1.93019946139501e-05	UP	uncharacterized LOC100266408%2C transcript variant X2											LOC100242555	3.50244695340663	3.41816305268943e-11	5.07101280299599e-10	UP	uncharacterized LOC100242555%2C transcript variant X1
LOC100258047	-1.03280431222537	5.48862998014814e-05	0.000977544916452254	DOWN	probable glutathione S-transferase		vvi00480:Glutathione metabolism	LOC100263160	5.18737134033732	6.42217865234382e-77	2.61889411007546e-75	UP	phenylalanine ammonia-lyase		vvi00940:Phenylpropanoid biosynthesis; vvi00360:Phenylalanine metabolism	LOC104881990	4.95245207320701	0.00105318433325942	0.0035566324289681	UP	uncharacterized LOC104881990			LOC104881448	1.77737813941839	0.000235090541220293	0.002179343989331	UP	protein FANTASTIC FOUR 1											LOC100254045	3.50026401408511	1.88114498109118e-283	7.32856461733502e-281	UP	stilbene synthase 4-like		vvi00945:Stilbenoid, diarylheptanoid and gingerol biosynthesis
LOC100252503	1.03063488230811	1.56030968570753e-13	1.43711380557777e-11	UP	wall-associated receptor kinase-like 2	molecular function:pattern binding(GO:0001871); molecular function:polysaccharide binding(GO:0030247); molecular function:carbohydrate binding(GO:0030246); molecular function:protein serine/threonine kinase activity(GO:0004674)		LOC100253152	5.1867425509055	1.94395891299943e-235	2.77172694942841e-233	UP	cytokinin hydroxylase	molecular function:heme binding(GO:0020037); molecular function:tetrapyrrole binding(GO:0046906); molecular function:iron ion binding(GO:0005506); molecular function:oxidoreductase activity, acting on paired donors, with incorporation or reduction of molecular oxygen(GO:0016705)		LOC104878964	4.95165733303082	0.00333050235269349	0.010092911035847	UP	probable disease resistance protein At5g45490	molecular function:ADP binding(GO:0043531)		LOC100260783	1.77585243789238	5.17806554396969e-40	1.24342198020313e-37	UP	probable carboxylesterase 8											LOC100262839	3.49935533741858	0	0	UP	cinnamoyl-CoA reductase-like SNL6	biological process:steroid biosynthetic process(GO:0006694); biological process:steroid metabolic process(GO:0008202); biological process:lipid metabolic process(GO:0006629); biological process:lipid biosynthetic process(GO:0008610); molecular function:oxidoreductase activity, acting on CH-OH group of donors(GO:0016614); molecular function:oxidoreductase activity, acting on the CH-OH group of don…
LOC100262872	1.02716159125015	0.00417037020014007	0.0355042740807253	UP	uncharacterized LOC100262872			LOC104881994	5.18498406604652	5.15789974243484e-43	1.17434220183364e-41	UP	phenylalanine ammonia-lyase 1-like			LOC100265431	-4.94260693423595	0.00036131575751881	0.00133362639587804	DOWN	putative cysteine-rich receptor-like protein kinase 23			LOC100260625	1.77550556134408	1.61147889269167e-07	3.01298178332436e-06	UP	TMV resistance protein N	biological process:cell communication(GO:0007154); biological process:signal transduction(GO:0007165); biological process:signaling(GO:0023052); biological process:cellular response to stimulus(GO:0051716); molecular function:ADP binding(GO:0043531)										LOC100240826	3.49274384275269	4.67471895885213e-08	5.37537488780878e-07	UP	3-ketoacyl-CoA synthase 20-like	biological process:organic acid biosynthetic process(GO:0016053); biological process:carboxylic acid biosynthetic process(GO:0046394); biological process:monocarboxylic acid biosynthetic process(GO:0072330); biological process:small molecule biosynthetic process(GO:0044283); biological process:fatty acid biosynthetic process(GO:0006633); biological process:monocarboxylic acid metabolic process(GO…	vvi04626:Plant-pathogen interaction; vvi00062:Fatty acid elongation
LOC100241544	-1.02534255474465	0.000582470719494321	0.00722720701027631	DOWN	uncharacterized LOC100241544%2C transcript variant X2			LOC104880896	5.18010716133164	2.11871369321859e-05	8.99569590041532e-05	UP	uncharacterized LOC104880896			LOC100260595	4.93830797347739	0	0	UP	probable LRR receptor-like serine/threonine-protein kinase At1g53440%2C transcript variant X1			LOC100257170	-1.77452135293937	0.00226327599390401	0.0152139473303544	DOWN	calcium-transporting ATPase 12%2C plasma membrane-type											LOC100263621	3.49128614114556	3.27266524028165e-186	7.2441188881189e-184	UP	bifunctional nitrilase/nitrile hydratase NIT4B		vvi00460:Cyanoamino acid metabolism
LOC100250230	-1.02295794341816	0.00131126770214198	0.0139737956077597	DOWN	protein PSY3%2C transcript variant X2			LOC100257032	5.17925797104169	3.27264736309997e-243	4.94686485622269e-241	UP	uncharacterized LOC100257032			LOC100265336	4.93308907383236	3.50795209643389e-20	4.00987420591805e-19	UP	short-chain dehydrogenase reductase 2a			LOC100253569	1.77445758985188	1.2696154748283e-11	4.18259603781864e-10	UP	uncharacterized LOC100253569%2C transcript variant X1											LOC100855392	3.48095048555213	1.80959874815058e-23	5.17609016376288e-22	UP	cysteine-rich receptor-like protein kinase 25
LOC100258982	1.02282935469944	0.000247285014215622	0.00351992574078138	UP	-	molecular function:methyltransferase activity(GO:0008168); molecular function:transferase activity, transferring one-carbon groups(GO:0016741)		GST1	5.17235744705174	0	0	UP	glutathione S-transferase		vvi00480:Glutathione metabolism	LOC100248834	4.93306355861996	0	0	UP	probable isoaspartyl peptidase/L-asparaginase 2-like		vvi00460:Cyanoamino acid metabolism; vvi00250:Alanine, aspartate and glutamate metabolism	GVVPAL2	1.77443345841986	2.29261360906796e-15	1.13384818467329e-13	UP	phenylalanine ammonia-lyase pseudogene		vvi00940:Phenylpropanoid biosynthesis; vvi00360:Phenylalanine metabolism									LOC109121406	3.47826413734896	1.14657944434743e-11	1.76415647681229e-10	UP	uncharacterized LOC109121406
LOC100853987	-1.02070413465912	0.000656281472408423	0.00794313813861545	DOWN	uncharacterized LOC100853987			LOC100252457	-5.16353918355726	0.000612972047964571	0.00205010648016632	DOWN	uncharacterized protein At1g04910%2C transcript variant X1			LOC100854754	4.93227575464108	3.16418725865861e-25	4.27563422686558e-24	UP	cysteine-rich receptor-like protein kinase 10			LOC100254969	1.77326330446025	0.000109261100723696	0.00111733350360389	UP	uncharacterized LOC100254969											LOC100251088	3.45125704872154	8.55559988512066e-174	1.77292053364112e-171	UP	vesicle-associated membrane protein 722-like	biological process:vesicle-mediated transport(GO:0016192)
LOC100265010	1.01769651354684	0.000873644689405176	0.00997609395674316	UP	uncharacterized LOC100265010%2C transcript variant X1			LOC100259828	-5.16353918355726	0.000612972047964571	0.00205010648016632	DOWN	cysteine-rich receptor-like protein kinase 2%2C transcript variant X1			LOC100259608	4.93184265858105	5.08949336554254e-38	9.14137523156075e-37	UP	-		vvi00945:Stilbenoid, diarylheptanoid and gingerol biosynthesis	GST4	1.77305154424446	3.06558402839056e-185	4.86967159516654e-181	UP	glutathione S-transferase		vvi00480:Glutathione metabolism									LOC100241377	3.44789602110887	0	0	UP	phenylalanine ammonia-lyase		vvi00940:Phenylpropanoid biosynthesis; vvi00360:Phenylalanine metabolism
LOC104879789	1.01506304508541	0.00598229073693203	0.0466640947525322	UP	nuclear polyadenylated RNA-binding protein 3			LOC100254317	-5.16235266168159	0.00126611702319888	0.00397229017516263	DOWN	heavy metal-associated isoprenylated plant protein 21	biological process:metal ion transport(GO:0030001); biological process:ion transport(GO:0006811); biological process:cation transport(GO:0006812)		LOC100244467	-4.92677046838214	0.00157630657061095	0.00515597295074476	DOWN	GATA transcription factor 4	molecular function:sequence-specific DNA binding(GO:0043565); molecular function:zinc ion binding(GO:0008270)		LOC100262607	1.77142757034939	1.40684987103847e-12	5.14494032654454e-11	UP	probable cinnamyl alcohol dehydrogenase 6		vvi00940:Phenylpropanoid biosynthesis									LOC100251668	3.42257553176662	8.19273062310721e-141	1.29744877892281e-138	UP	major allergen Pru av 1-like	biological process:defense response(GO:0006952); biological process:response to stress(GO:0006950)
LOC100267215	1.0136099847287	2.42155377331429e-91	1.35308353006892e-87	UP	cytochrome P450 CYP73A100	molecular function:oxidoreductase activity, acting on paired donors, with incorporation or reduction of molecular oxygen(GO:0016705); molecular function:heme binding(GO:0020037); molecular function:tetrapyrrole binding(GO:0046906); molecular function:iron ion binding(GO:0005506)	vvi00945:Stilbenoid, diarylheptanoid and gingerol biosynthesis; vvi00940:Phenylpropanoid biosynthesis; vvi00130:Ubiquinone and other terpenoid-quinone biosynthesis; vvi00941:Flavonoid biosynthesis	LOC100261402	5.15886742961119	6.72274205985642e-74	2.60915070214968e-72	UP	coatomer subunit beta'-2			LOC100241161	4.92350507972785	0	0	UP	pleiotropic drug resistance protein 1-like	molecular function:ATPase activity(GO:0016887); molecular function:pyrophosphatase activity(GO:0016462); molecular function:nucleoside-triphosphatase activity(GO:0017111); molecular function:hydrolase activity, acting on acid anhydrides, in phosphorus-containing anhydrides(GO:0016818); molecular function:hydrolase activity, acting on acid anhydrides(GO:0016817)	vvi02010:ABC transporters	LOC100242493	1.76762443287155	0.00910821156142668	0.0476596914231544	UP	probable receptor-like protein kinase At1g49730											LOC100242185	3.41809793873246	0.000703374727974306	0.00420187737255212	UP	uncharacterized LOC100242185	biological process:lipid metabolic process(GO:0006629)
LOC104879960	1.01255767125914	1.5077100641068e-05	0.000316317194050341	UP	uncharacterized LOC104879960			LOC100260595	5.15878601288447	7.14335599317003e-237	1.04065238323689e-234	UP	probable LRR receptor-like serine/threonine-protein kinase At1g53440%2C transcript variant X1			LOC100260547	4.92319430738781	0.00372608529440801	0.0111542025157132	UP	salicylic acid-binding protein 2%2C transcript variant X1			LOC100262321	1.76412636260381	3.45804103815802e-37	7.49154520994865e-35	UP	stilbene synthase 2		vvi00945:Stilbenoid, diarylheptanoid and gingerol biosynthesis									LOC100855062	3.41664379022767	7.12506868436199e-05	0.000522156557195964	UP	-
LOC100253245	-1.01064136910689	1.77985502160989e-10	1.07710143419663e-08	DOWN	crocetin glucosyltransferase%2C chloroplastic	molecular function:transferase activity, transferring glycosyl groups(GO:0016757); molecular function:transferase activity, transferring hexosyl groups(GO:0016758)		LOC100249839	5.15503733353469	7.67121587476816e-157	6.91579031149503e-155	UP	stilbene synthase 3		vvi00945:Stilbenoid, diarylheptanoid and gingerol biosynthesis	LOC100266023	4.91164712940385	1.25225223136028e-12	1.02903562338603e-11	UP	type IV inositol polyphosphate 5-phosphatase 11			LOC100242903	1.75858404880207	1.268590235461e-06	2.03577069106064e-05	UP	stilbene synthase 4		vvi00945:Stilbenoid, diarylheptanoid and gingerol biosynthesis									LOC104882582	3.41525709583332	2.49427561580142e-15	4.89778172582619e-14	UP	uncharacterized LOC104882582
LOC100261109	1.0100365686745	4.69225320246138e-07	1.51952511202962e-05	UP	17.3 kDa class II heat shock protein		vvi04141:Protein processing in endoplasmic reticulum	LOC109124187	5.13096292356188	7.6033335197826e-10	5.11399856412544e-09	UP	stilbene synthase 1-like			PR10.8	4.90255738912899	0	0	UP	pathogenesis-related protein 10.8	biological process:defense response(GO:0006952); biological process:response to stress(GO:0006950); biological process:response to stimulus(GO:0050896)		LOC100244406	1.75709671835344	1.35415223748704e-11	4.4390803035122e-10	UP	ABC transporter G family member 11	molecular function:ATPase activity(GO:0016887); molecular function:pyrophosphatase activity(GO:0016462); molecular function:hydrolase activity, acting on acid anhydrides, in phosphorus-containing anhydrides(GO:0016818); molecular function:hydrolase activity, acting on acid anhydrides(GO:0016817); molecular function:nucleoside-triphosphatase activity(GO:0017111)	vvi02010:ABC transporters									LOC100261261	3.4138338100812	3.05642606578843e-08	3.59083976691754e-07	UP	uncharacterized LOC100261261
LOC100262906	-1.00792900454829	7.21410762467427e-06	0.000166800118775745	DOWN	17.3 kDa class II heat shock protein		vvi04141:Protein processing in endoplasmic reticulum	LOC100257180	5.1193956082155	1.12982839904796e-25	1.67879306241391e-24	UP	aldehyde oxidase GLOX			LOC100259604	4.90077358382632	5.5036404615239e-168	3.30283176402746e-166	UP	uncharacterized LOC100259604			LOC100251490	1.75627072233972	0.00878211531260549	0.0462203169515553	UP	pleiotropic drug resistance protein 1	molecular function:ATPase activity(GO:0016887); molecular function:pyrophosphatase activity(GO:0016462); molecular function:hydrolase activity, acting on acid anhydrides, in phosphorus-containing anhydrides(GO:0016818); molecular function:hydrolase activity, acting on acid anhydrides(GO:0016817); molecular function:nucleoside-triphosphatase activity(GO:0017111)	vvi02010:ABC transporters									LOC100265094	3.40983620383359	1.93390089581975e-25	5.96051511861913e-24	UP	protein DETOXIFICATION 49	biological process:response to chemical(GO:0042221); biological process:drug transmembrane transport(GO:0006855); biological process:drug transport(GO:0015893); biological process:response to drug(GO:0042493); molecular function:drug transmembrane transporter activity(GO:0015238); molecular function:antiporter activity(GO:0015297); molecular function:secondary active transmembrane transporter act…
								LOC100262128	5.11868854844201	4.30626105110579e-91	2.07112612850313e-89	UP	anthocyanidin 3-O-glucosyltransferase 6-like	molecular function:transferase activity, transferring hexosyl groups(GO:0016758); molecular function:transferase activity, transferring glycosyl groups(GO:0016757)		LOC100246283	4.90049867757708	0	0	UP	stilbene synthase 5		vvi00945:Stilbenoid, diarylheptanoid and gingerol biosynthesis	LOC100257037	1.75280190599445	4.56083993380627e-22	4.00449782910541e-20	UP	probable leucine-rich repeat receptor-like protein kinase At5g49770											LOC100245713	3.3913977384206	2.07140142748799e-208	5.17292671872289e-206	UP	probable carboxylesterase 17
								LOC100258982	5.11504818822328	5.80414307573576e-80	2.4462577021927e-78	UP	-	molecular function:methyltransferase activity(GO:0008168); molecular function:transferase activity, transferring one-carbon groups(GO:0016741)		LOC100242618	4.89326466180498	0	0	UP	probable glutathione S-transferase		vvi00480:Glutathione metabolism	LOC100255221	1.75182619422605	1.80289183084631e-07	3.34264530982305e-06	UP	G-type lectin S-receptor-like serine/threonine-protein kinase LECRK3%2C transcript variant X1											LOC104882531	3.3764853705073	9.53218896655768e-42	4.52871972877017e-40	UP	translation initiation factor IF-2-like
								LOC100246152	5.1100097313593	2.8270198716775e-15	2.74429780300359e-14	UP	uncharacterized LOC100246152	biological process:carbohydrate derivative metabolic process(GO:1901135); biological process:carbohydrate derivative biosynthetic process(GO:1901137); biological process:glycosylation(GO:0070085); biological process:protein glycosylation(GO:0006486); biological process:glycoprotein metabolic process(GO:0009100); biological process:glycoprotein biosynthetic process(GO:0009101); biological process:…		LOC100255325	4.89306356809508	1.86669577197894e-251	1.79660662884237e-249	UP	transmembrane protein 45A-like			LOC100265336	1.74513918660235	0.00551711081918496	0.0319344145690651	UP	short-chain dehydrogenase reductase 2a											LOC100250119	3.37494124147434	5.30105355445589e-32	1.97814601891276e-30	UP	-	molecular function:transferase activity, transferring hexosyl groups(GO:0016758); molecular function:transferase activity, transferring glycosyl groups(GO:0016757)
								LOC100852886	5.10595210484149	1.32605561103732e-46	3.21580482560848e-45	UP	stilbene synthase 1		vvi00945:Stilbenoid, diarylheptanoid and gingerol biosynthesis	LOC100246700	4.88079421241886	0.00602137249500172	0.0171114323660188	UP	probably inactive leucine-rich repeat receptor-like protein kinase IMK2			LOC100852886	1.74344517361544	0.00516768980532065	0.0303111316980124	UP	stilbene synthase 1		vvi00945:Stilbenoid, diarylheptanoid and gingerol biosynthesis									LOC104879770	3.37440976025679	6.21160437236863e-50	3.52757555595826e-48	UP	nucleosome assembly protein 1%3B1
								LOC100257175	5.10172754682281	2.14161671100458e-27	3.32985787765167e-26	UP	receptor like protein kinase S.2			LOC100242530	4.87903613748181	1.4117267338551e-28	2.08428887681472e-27	UP	heavy metal-associated isoprenylated plant protein 16-like			LOC100244942	1.74336186906995	0.00091682097553949	0.00716032870825923	UP	hypothetical protein%2C transcript variant X2											LOC100263160	3.37015668161592	8.13794676941377e-50	4.59475551076553e-48	UP	phenylalanine ammonia-lyase		vvi00940:Phenylpropanoid biosynthesis; vvi00360:Phenylalanine metabolism
								LOC100264173	5.09909735457868	1.08061872559299e-49	2.79597926117393e-48	UP	stilbene synthase 5-like		vvi00945:Stilbenoid, diarylheptanoid and gingerol biosynthesis	LOC104880752	-4.87701620627561	0.00217680536712867	0.00689147194893614	DOWN	uncharacterized LOC104880752			LOC100264374	1.73659955284352	2.84544444957787e-16	1.55803717924551e-14	UP	uncharacterized LOC100264374	molecular function:hydrolase activity, acting on ester bonds(GO:0016788)										LOC100240945	3.36546377625058	2.49675253288076e-21	6.49322330947721e-20	UP	G-type lectin S-receptor-like serine/threonine-protein kinase LECRK3
								LOC104882492	5.09056506060139	0.00316460170441588	0.00916335196105097	UP	probable E3 ubiquitin-protein ligase RHA4A			LOC100249812	4.87510009196376	1.76142322747656e-129	8.31946285496103e-128	UP	boron transporter 4%2C transcript variant X2	biological process:ion transport(GO:0006811); biological process:anion transport(GO:0006820)		LOC100248474	1.73379791706173	2.23575630367509e-17	1.37080940233584e-15	UP	O-acyltransferase WSD1%2C transcript variant X1	biological process:lipid biosynthetic process(GO:0008610); biological process:glycerolipid biosynthetic process(GO:0045017); biological process:cellular lipid metabolic process(GO:0044255); biological process:glycerolipid metabolic process(GO:0046486); biological process:lipid metabolic process(GO:0006629); molecular function:transferase activity, transferring acyl groups(GO:0016746); molecular f…										LOC100258071	3.36145559190803	7.05387825264378e-167	1.40206627023723e-164	UP	pantoate--beta-alanine ligase	biological process:organic acid biosynthetic process(GO:0016053); biological process:carboxylic acid biosynthetic process(GO:0046394); biological process:monocarboxylic acid biosynthetic process(GO:0072330); biological process:small molecule biosynthetic process(GO:0044283); biological process:vitamin metabolic process(GO:0006766); biological process:water-soluble vitamin metabolic process(GO:000…	vvi00770:Pantothenate and CoA biosynthesis; vvi00410:beta-Alanine metabolism; vvi01240:Biosynthesis of cofactors
								LOC109121570	5.08574246302122	7.77477348843048e-222	1.03512613385037e-219	UP	laccase-14-like	molecular function:copper ion binding(GO:0005507)		LOC100250774	4.87456959453385	1.52750040239486e-271	1.59015909237065e-269	UP	membrane-associated 30 kDa protein%2C chloroplastic%2C transcript variant X2			LOC100259314	1.73274719266902	3.08117268372e-09	7.45277339310962e-08	UP	cytochrome P450 CYP736A12	molecular function:heme binding(GO:0020037); molecular function:tetrapyrrole binding(GO:0046906); molecular function:oxidoreductase activity, acting on paired donors, with incorporation or reduction of molecular oxygen(GO:0016705); molecular function:iron ion binding(GO:0005506)										LOC100259630	3.3554149103295	2.27727970039897e-76	1.86382904554922e-74	UP	nudix hydrolase 2%2C transcript variant X1
								LOC100261907	5.08361698209785	0.00310780463544373	0.00900667498788535	UP	lysosomal Pro-X carboxypeptidase	biological process:proteolysis(GO:0006508); molecular function:serine-type peptidase activity(GO:0008236); molecular function:serine hydrolase activity(GO:0017171); molecular function:peptidase activity(GO:0008233); molecular function:peptidase activity, acting on L-amino acid peptides(GO:0070011)		LOC100259041	4.87441648252424	6.73729349040577e-230	5.8249040838237e-228	UP	uncharacterized LOC100259041			LOC100243072	1.72902261051744	0.000280762198142663	0.00255519240693216	UP	rust resistance kinase Lr10-like											LOC100240904	3.34448368840056	1.9546919913129e-47	1.05472147642061e-45	UP	phenylalanine ammonia-lyase-like		vvi00940:Phenylpropanoid biosynthesis; vvi00360:Phenylalanine metabolism
								LOC104881372	5.08350106963302	0.00283614684533836	0.00828989476282093	UP	-	biological process:response to oxidative stress(GO:0006979); biological process:response to stress(GO:0006950); biological process:response to stimulus(GO:0050896); molecular function:heme binding(GO:0020037); molecular function:tetrapyrrole binding(GO:0046906); molecular function:antioxidant activity(GO:0016209); molecular function:peroxidase activity(GO:0004601); molecular function:oxidoreducta…	vvi00940:Phenylpropanoid biosynthesis	LOC100267730	-4.86814362417035	0.00203157512455698	0.00647388081234744	DOWN	UDP-glycosyltransferase 91A1-like	molecular function:transferase activity, transferring hexosyl groups(GO:0016758); molecular function:transferase activity, transferring glycosyl groups(GO:0016757)		LOC100245997	1.72741177722727	1.37109650122064e-14	6.29661851747201e-13	UP	phenylalanine ammonia-lyase		vvi00940:Phenylpropanoid biosynthesis; vvi00360:Phenylalanine metabolism									MLO6	3.33778242216862	2.55700207064028e-67	1.88666073234856e-65	UP	MLO6 protein	biological process:defense response(GO:0006952); biological process:response to stress(GO:0006950)
								LOC100261619	5.07973898534904	1.76926957478707e-61	5.61031475260555e-60	UP	probable xyloglucan endotransglucosylase/hydrolase protein 23	biological process:cellular carbohydrate metabolic process(GO:0044262); biological process:cellular glucan metabolic process(GO:0006073); biological process:glucan metabolic process(GO:0044042); biological process:cellular polysaccharide metabolic process(GO:0044264); biological process:polysaccharide metabolic process(GO:0005976); biological process:carbohydrate metabolic process(GO:0005975); ce…	vvi04075:Plant hormone signal transduction	LOC100241247	4.86130449471219	0.00453049460216504	0.0132797316280097	UP	-		vvi02010:ABC transporters	LOC100260006	1.72411030553205	0.00545959642365907	0.0316968296883044	UP	MDIS1-interacting receptor like kinase 2											LOC100257784	3.32070365496224	4.5855527018494e-212	1.19095974772433e-209	UP	L-ascorbate oxidase%2C transcript variant X2	molecular function:copper ion binding(GO:0005507)
								GVVPAL2	5.07945841859866	1.15568667782058e-282	2.25572087096164e-280	UP	phenylalanine ammonia-lyase pseudogene		vvi00940:Phenylpropanoid biosynthesis; vvi00360:Phenylalanine metabolism	LOC104877338	4.8506695673471	0.00436823074729299	0.0128374665207695	UP	protein DA1-related 1-like	biological process:response to stimulus(GO:0050896); biological process:signal transduction(GO:0007165); biological process:signaling(GO:0023052); biological process:cell communication(GO:0007154); biological process:cellular response to stimulus(GO:0051716)		LOC100244918	1.72322285843924	3.93600255978854e-42	1.03221667130454e-39	UP	dirigent protein 22											LOC100241090	3.31527243850995	7.43963324598751e-12	1.16212202083874e-10	UP	AAA-ATPase At3g50940-like
								LOC104877274	5.07913253786704	0	0	UP	stilbene synthase 1		vvi00945:Stilbenoid, diarylheptanoid and gingerol biosynthesis	LOC100853073	4.84701390614664	0.00104196965788058	0.0035216744905409	UP	uncharacterized LOC100853073			LOC100260297	1.71592046178659	9.64647329174535e-05	0.00100137426655092	UP	G-type lectin S-receptor-like serine/threonine-protein kinase LECRK3											LOC104881517	3.30633311808859	0.00215918550587303	0.0113122039991664	UP	probable disease resistance protein At4g27220
								LOC100259322	-5.0784163290211	0.000208992418929701	0.000761421881297758	DOWN	triose phosphate/phosphate translocator%2C chloroplastic%2C transcript variant X1			LOC100855299	4.8442949849419	0	0	UP	stilbene synthase 2%2C transcript variant X1		vvi00945:Stilbenoid, diarylheptanoid and gingerol biosynthesis	LOC100256593	1.71537540337706	0.000856805113154828	0.00676316146942133	UP	probable LRR receptor-like serine/threonine-protein kinase At1g29720%2C transcript variant X1											LOC100266175	3.30613388155217	2.79650473161845e-25	8.53810590394919e-24	UP	potassium channel AKT1	biological process:ion transport(GO:0006811); molecular function:channel activity(GO:0015267); molecular function:passive transmembrane transporter activity(GO:0022803); molecular function:ion channel activity(GO:0005216); molecular function:substrate-specific channel activity(GO:0022838); molecular function:transmembrane transporter activity(GO:0022857); molecular function:ion transmembrane tran…
								LOC100261086	5.0777492662241	0.00269811989996635	0.00792535288187366	UP	laccase-14	molecular function:copper ion binding(GO:0005507)		LOC100261436	4.81421577977543	0.0052556903929971	0.0151614741663668	UP	putative calcium-transporting ATPase 13%2C plasma membrane-type			LOC109122638	1.71537112503176	0.000894089361301285	0.00699650375347307	UP	uncharacterized LOC109122638											LOC109123161	3.29561819083116	0.000443006944464187	0.00276138632678973	UP	-
								LOC100253353	5.07773252281827	0.00269784643310544	0.00792535288187366	UP	S-type anion channel SLAH1			LOC100240984	4.80305302585845	3.24297401433098e-39	5.923871243367e-38	UP	probable galacturonosyltransferase-like 1	molecular function:transferase activity, transferring glycosyl groups(GO:0016757)		LOC100256656	1.71430833471956	1.23730245361433e-09	3.15353902851498e-08	UP	protein TIFY 5A											LOC100244707	3.2891787951922	6.48489631789953e-20	1.59092311557135e-18	UP	pleiotropic drug resistance protein 1-like	molecular function:ATPase activity(GO:0016887); molecular function:pyrophosphatase activity(GO:0016462); molecular function:hydrolase activity, acting on acid anhydrides, in phosphorus-containing anhydrides(GO:0016818); molecular function:hydrolase activity, acting on acid anhydrides(GO:0016817); molecular function:nucleoside-triphosphatase activity(GO:0017111)	vvi02010:ABC transporters
								LOC100256094	5.07710143203757	2.63945652538801e-09	1.70952429079899e-08	UP	isoflavone 3'-hydroxylase-like	molecular function:heme binding(GO:0020037); molecular function:tetrapyrrole binding(GO:0046906); molecular function:iron ion binding(GO:0005506); molecular function:oxidoreductase activity, acting on paired donors, with incorporation or reduction of molecular oxygen(GO:0016705)		LOC104878782	4.80255771215237	8.55163278675174e-37	1.50420271880071e-35	UP	uncharacterized LOC104878782			LOC100253553	1.71326444904389	0.000155905748319069	0.00151938979638855	UP	aldehyde oxidase GLOX											LOC100251137	3.26220930128665	9.37674991211044e-101	1.02038944993296e-98	UP	phenylalanine ammonia-lyase%2C transcript variant X2		vvi00940:Phenylpropanoid biosynthesis; vvi00360:Phenylalanine metabolism
								LOC100264668	5.07652848452932	0.0023915296807407	0.00710496714963957	UP	protein SAR DEFICIENT 1	molecular function:calmodulin binding(GO:0005516)		LOC100854833	4.79955271793493	5.92002523458391e-36	1.0210667361492e-34	UP	uncharacterized LOC100854833			LOC100264214	1.71297672704625	2.89483870566717e-18	1.9492239946842e-16	UP	protein EXORDIUM											LOC100265762	3.25662355782606	7.71613663639886e-08	8.65300089466974e-07	UP	chitotriosidase-1	biological process:carbohydrate metabolic process(GO:0005975)	vvi00520:Amino sugar and nucleotide sugar metabolism
								LOC100852716	5.07436986036911	0.00319284213921668	0.00923315569142867	UP	F-box protein SKIP2-like			LOC100249402	4.78861675069353	0.00666089116052228	0.0187099150935155	UP	uncharacterized LOC100249402%2C transcript variant X1			LOC100853472	1.71193573988298	0.000101838500467873	0.00105004819080454	UP	transcription factor MYB113-like											LOC100254477	3.24986222497139	4.46672291571379e-87	4.14320455596138e-85	UP	laccase-14	molecular function:copper ion binding(GO:0005507)
								LOC100248870	5.07204511757073	8.38125976759622e-67	2.87047438445919e-65	UP	berberine bridge enzyme-like 13	molecular function:coenzyme binding(GO:0050662); molecular function:flavin adenine dinucleotide binding(GO:0050660)		LOC100253152	4.77791221018836	2.82726995337017e-247	2.67072296891505e-245	UP	cytokinin hydroxylase	molecular function:heme binding(GO:0020037); molecular function:tetrapyrrole binding(GO:0046906); molecular function:oxidoreductase activity, acting on paired donors, with incorporation or reduction of molecular oxygen(GO:0016705); molecular function:iron ion binding(GO:0005506)		LOC100854328	1.71191510167447	1.18803989238945e-05	0.000154259433845043	UP	rust resistance kinase Lr10-like	molecular function:pattern binding(GO:0001871); molecular function:polysaccharide binding(GO:0030247); molecular function:carbohydrate binding(GO:0030246)										LOC100853934	3.24832918621086	9.23636092834944e-55	5.65770674601632e-53	UP	cysteine-rich receptor-like protein kinase 10
								LOC100252791	5.07147323907948	6.25425629528059e-07	3.22564311339972e-06	UP	uncharacterized LOC100252791	molecular function:calcium ion binding(GO:0005509)		LOC104880223	-4.75625382184915	0.0038015639012522	0.0113501770326529	DOWN	senescence-induced receptor-like serine/threonine-protein kinase			LOC100265094	1.71171422152889	0.00164286137562528	0.0117361541496729	UP	protein DETOXIFICATION 49	biological process:drug transmembrane transport(GO:0006855); biological process:drug transport(GO:0015893); biological process:response to drug(GO:0042493); biological process:response to chemical(GO:0042221); molecular function:active transmembrane transporter activity(GO:0022804); molecular function:antiporter activity(GO:0015297); molecular function:secondary active transmembrane transporter a…										LOC100245997	3.23884933205923	1.19854417374083e-114	1.48703451976418e-112	UP	phenylalanine ammonia-lyase		vvi00940:Phenylpropanoid biosynthesis; vvi00360:Phenylalanine metabolism
								LOC100262614	5.0710160845453	1.3586879649595e-62	4.41277267327071e-61	UP	respiratory burst oxidase homolog protein D%2C transcript variant X1	molecular function:antioxidant activity(GO:0016209); molecular function:peroxidase activity(GO:0004601); molecular function:oxidoreductase activity, acting on peroxide as acceptor(GO:0016684); molecular function:oxidoreductase activity, acting on NAD(P)H(GO:0016651)	vvi04626:Plant-pathogen interaction; vvi04016:MAPK signaling pathway - plant	LOC100264774	4.75614323355535	0	0	UP	cytochrome P450 94A1	molecular function:heme binding(GO:0020037); molecular function:tetrapyrrole binding(GO:0046906); molecular function:oxidoreductase activity, acting on paired donors, with incorporation or reduction of molecular oxygen(GO:0016705); molecular function:iron ion binding(GO:0005506)	vvi00073:Cutin, suberine and wax biosynthesis	LOC100232905	1.71092145009905	1.75622337737015e-48	6.14092774287096e-46	UP	xyloglucan endotransglucosylase/hydrolase 2	biological process:cellular glucan metabolic process(GO:0006073); biological process:glucan metabolic process(GO:0044042); biological process:cellular polysaccharide metabolic process(GO:0044264); biological process:cellular carbohydrate metabolic process(GO:0044262); biological process:polysaccharide metabolic process(GO:0005976); biological process:carbohydrate metabolic process(GO:0005975); ce…										LOC104879544	-3.23808243188266	0.00122651095031613	0.00689500917783776	DOWN	pentatricopeptide repeat-containing protein At3g24000%2C mitochondrial-like	molecular function:zinc ion binding(GO:0008270)
								LOC100259749	5.05948697019184	0.000598898159550742	0.00200704260703586	UP	myb-related protein 308-like			LOC100267294	4.75322586733447	0	0	UP	anthocyanidin 3-O-glucosyltransferase 2-like	molecular function:transferase activity, transferring hexosyl groups(GO:0016758); molecular function:transferase activity, transferring glycosyl groups(GO:0016757)		LOC100264003	1.70831016826782	0.00182353925715687	0.0128200920403505	UP	stigma-specific STIG1-like protein 1											LOC100264417	3.23527694785509	3.18618934996395e-09	4.13758548986319e-08	UP	G-type lectin S-receptor-like serine/threonine-protein kinase LECRK4	biological process:multi-organism process(GO:0051704); biological process:cell recognition(GO:0008037); biological process:pollination(GO:0009856); biological process:pollen-pistil interaction(GO:0009875); biological process:multi-multicellular organism process(GO:0044706); biological process:recognition of pollen(GO:0048544); biological process:reproduction(GO:0000003); biological process:reprod…
								LOC100251490	5.05699080436267	2.43032824547508e-17	2.60166768088557e-16	UP	pleiotropic drug resistance protein 1	molecular function:ATPase activity(GO:0016887); molecular function:pyrophosphatase activity(GO:0016462); molecular function:nucleoside-triphosphatase activity(GO:0017111); molecular function:hydrolase activity, acting on acid anhydrides, in phosphorus-containing anhydrides(GO:0016818); molecular function:hydrolase activity, acting on acid anhydrides(GO:0016817)	vvi02010:ABC transporters	LOC100255843	4.74971891817912	2.13437481158168e-13	1.82064312941106e-12	UP	probable methyltransferase PMT27	molecular function:methyltransferase activity(GO:0008168); molecular function:transferase activity, transferring one-carbon groups(GO:0016741)		LOC100253166	1.70603028678816	5.48099654428575e-44	1.53861608625576e-41	UP	stilbene synthase 1		vvi00945:Stilbenoid, diarylheptanoid and gingerol biosynthesis									MYB14	3.23423453792699	1.23200808972855e-199	2.92662019266127e-197	UP	R2R3 Myb14 transcription factor
								LOC100257634	5.05345450297102	0.00043823118750654	0.00150319054660152	UP	wall-associated receptor kinase-like 2	molecular function:protein serine/threonine kinase activity(GO:0004674); molecular function:carbohydrate binding(GO:0030246); molecular function:pattern binding(GO:0001871); molecular function:polysaccharide binding(GO:0030247)		LOC100254428	4.73962548010584	7.87011172141853e-08	4.61574474170232e-07	UP	mitochondrial import receptor subunit TOM9-2			LOC100252165	-1.70496997408117	2.35030664192056e-08	5.05874316199985e-07	DOWN	protein ECERIFERUM 26	molecular function:transferase activity, transferring acyl groups(GO:0016746); molecular function:transferase activity, transferring acyl groups other than amino-acyl groups(GO:0016747)										LOC100262321	3.22971211886375	5.87520403041536e-257	1.93971354760103e-254	UP	stilbene synthase 2		vvi00945:Stilbenoid, diarylheptanoid and gingerol biosynthesis
								LOC100264844	5.05317880909774	1.34916345375396e-77	5.55811108079293e-76	UP	stilbene synthase 5		vvi00945:Stilbenoid, diarylheptanoid and gingerol biosynthesis	LOC100249279	4.73891663392376	0	0	UP	sucrose synthase%2C transcript variant X1	biological process:cellular carbohydrate metabolic process(GO:0044262); biological process:carbohydrate metabolic process(GO:0005975); biological process:disaccharide metabolic process(GO:0005984); biological process:oligosaccharide metabolic process(GO:0009311); biological process:sucrose metabolic process(GO:0005985); molecular function:transferase activity, transferring hexosyl groups(GO:00167…	vvi00500:Starch and sucrose metabolism	LOC109122104	1.70455931379142	0.0014417043388655	0.0105062556409244	UP	G-type lectin S-receptor-like serine/threonine-protein kinase At1g11410%2C transcript variant X1	biological process:multi-organism process(GO:0051704); biological process:reproduction(GO:0000003); biological process:reproductive process(GO:0022414); biological process:multicellular organismal process(GO:0032501); biological process:cell recognition(GO:0008037); biological process:pollination(GO:0009856); biological process:pollen-pistil interaction(GO:0009875); biological process:multi-multi…										LOC100246279	3.22223383462183	1.88782232397817e-80	1.59882134994656e-78	UP	pleiotropic drug resistance protein 1	molecular function:ATPase activity(GO:0016887); molecular function:pyrophosphatase activity(GO:0016462); molecular function:hydrolase activity, acting on acid anhydrides, in phosphorus-containing anhydrides(GO:0016818); molecular function:hydrolase activity, acting on acid anhydrides(GO:0016817); molecular function:nucleoside-triphosphatase activity(GO:0017111)	vvi02010:ABC transporters
								LOC100256293	5.03892505910788	0	0	UP	phenylalanine ammonia-lyase-like		vvi00940:Phenylpropanoid biosynthesis; vvi00360:Phenylalanine metabolism	LOC100249839	4.73490298890888	0	0	UP	stilbene synthase 3		vvi00945:Stilbenoid, diarylheptanoid and gingerol biosynthesis	LOC100252519	1.70400146828936	7.53598817912395e-06	0.00010252544737073	UP	berberine bridge enzyme-like 8	molecular function:flavin adenine dinucleotide binding(GO:0050660); molecular function:coenzyme binding(GO:0050662)										LOC100243731	3.21763585631908	4.67501226335279e-239	1.40099329042845e-236	UP	berberine bridge enzyme-like 13	molecular function:coenzyme binding(GO:0050662); molecular function:flavin adenine dinucleotide binding(GO:0050660)
								LOC100266562	5.03455810221535	3.61842634438194e-20	4.38750562288628e-19	UP	stilbene synthase 2		vvi00945:Stilbenoid, diarylheptanoid and gingerol biosynthesis	LOC100853675	4.73265244619321	0	0	UP	stilbene synthase 4		vvi00945:Stilbenoid, diarylheptanoid and gingerol biosynthesis	LOC100264818	1.70387822723042	5.17631538548991e-17	3.07051017702974e-15	UP	cation/H(+) antiporter 20	biological process:ion transport(GO:0006811); biological process:cation transport(GO:0006812); molecular function:active transmembrane transporter activity(GO:0022804); molecular function:antiporter activity(GO:0015297); molecular function:secondary active transmembrane transporter activity(GO:0015291); molecular function:transmembrane transporter activity(GO:0022857); molecular function:solute:c…										LOC109122638	3.21668450083592	0.000942423209340213	0.00544119001400871	UP	uncharacterized LOC109122638
								LOC100255094	5.02237154741911	3.09721525551076e-11	2.32858696697039e-10	UP	heavy metal-associated isoprenylated plant protein 47			LOC100262652	-4.73160643926105	4.82326153978553e-05	0.000205585603630215	DOWN	NAC domain-containing protein 62-like%2C transcript variant X2			LOC100242625	1.70284126304902	6.75802362840741e-10	1.78876718376877e-08	UP	putative receptor protein kinase ZmPK1	biological process:multi-organism process(GO:0051704); biological process:reproduction(GO:0000003); biological process:reproductive process(GO:0022414); biological process:multicellular organismal process(GO:0032501); biological process:cell recognition(GO:0008037); biological process:pollination(GO:0009856); biological process:pollen-pistil interaction(GO:0009875); biological process:multi-multi…										LOC100253830	3.21494421147399	2.03870526369145e-06	1.89194568039284e-05	UP	aminotransferase ALD1	molecular function:coenzyme binding(GO:0050662); molecular function:vitamin binding(GO:0019842); molecular function:pyridoxal phosphate binding(GO:0030170); molecular function:vitamin B6 binding(GO:0070279)	vvi01230:Biosynthesis of amino acids; vvi00300:Lysine biosynthesis
								VINST1	5.02191296677409	2.67544558507291e-75	1.06932719766015e-73	UP	stilbene synthase		vvi00945:Stilbenoid, diarylheptanoid and gingerol biosynthesis	LOC109121404	4.72525852468491	2.18581632482107e-31	3.4333638407736e-30	UP	stilbene synthase 4-like		vvi00945:Stilbenoid, diarylheptanoid and gingerol biosynthesis	LOC100253171	-1.70270288023147	5.29570987485945e-12	1.82926851847182e-10	DOWN	legumin A	molecular function:nutrient reservoir activity(GO:0045735)										LOC100246038	3.21198290851956	4.67773901153497e-16	9.48154820038394e-15	UP	G-type lectin S-receptor-like serine/threonine-protein kinase LECRK3
								LOC100255318	5.02067789724357	1.08956884084725e-85	4.93473218681759e-84	UP	pyruvate kinase%2C cytosolic isozyme%2C transcript variant X2	biological process:organic acid biosynthetic process(GO:0016053); biological process:carboxylic acid biosynthetic process(GO:0046394); biological process:small molecule biosynthetic process(GO:0044283); biological process:monocarboxylic acid biosynthetic process(GO:0072330); biological process:coenzyme metabolic process(GO:0006732); biological process:pyridine nucleotide metabolic process(GO:0019…	vvi01230:Biosynthesis of amino acids; vvi01200:Carbon metabolism; vvi00010:Glycolysis / Gluconeogenesis; vvi00620:Pyruvate metabolism	LOC100249362	4.72026358872919	7.96834552568384e-11	5.86530022027608e-10	UP	laccase-15-like	molecular function:copper ion binding(GO:0005507)		LOC100242852	1.7023599724508	1.08221271543565e-64	7.43778676943032e-62	UP	pathogenesis-related leaf protein 6		vvi04626:Plant-pathogen interaction; vvi04016:MAPK signaling pathway - plant; vvi04075:Plant hormone signal transduction									LOC100262364	3.21172607962974	4.51831634548724e-307	1.95582853541658e-304	UP	epidermis-specific secreted glycoprotein EP1
								LOC100245181	5.00605999845936	1.67124015638113e-47	4.13267061548416e-46	UP	stilbene synthase 5%2C transcript variant X2		vvi00945:Stilbenoid, diarylheptanoid and gingerol biosynthesis	LOC100853300	4.71444126727058	0.00692493582139201	0.0193955237473826	UP	LRR receptor-like serine/threonine-protein kinase GSO2			LOC100243647	1.70215551120481	9.96063562571974e-17	5.77108804233198e-15	UP	fasciclin-like arabinogalactan protein 10											LOC100853130	3.2039932576868	1.66044339280741e-26	5.28493085759732e-25	UP	coatomer subunit beta'-1
								LOC100259166	5.00430454856809	6.77977704293667e-32	1.18728778459232e-30	UP	-	molecular function:transferase activity, transferring acyl groups other than amino-acyl groups(GO:0016747); molecular function:transferase activity, transferring acyl groups(GO:0016746)		LOC109122547	-4.71317522632263	0.00343232451664216	0.0103645329935721	DOWN	UDP-glycosyltransferase 74F2-like	molecular function:transferase activity, transferring hexosyl groups(GO:0016758); molecular function:transferase activity, transferring glycosyl groups(GO:0016757)		CHS3	1.69962903404043	1.54463151148283e-130	6.15721013107285e-127	UP	chalcone synthase		vvi00960:Tropane, piperidine and pyridine alkaloid biosynthesis; vvi00941:Flavonoid biosynthesis; vvi04712:Circadian rhythm - plant									LOC100242301	3.19966244235344	0	0	UP	ATP-dependent 6-phosphofructokinase 5%2C chloroplastic	biological process:organic acid biosynthetic process(GO:0016053); biological process:carboxylic acid biosynthetic process(GO:0046394); biological process:monocarboxylic acid biosynthetic process(GO:0072330); biological process:small molecule biosynthetic process(GO:0044283); biological process:monocarboxylic acid metabolic process(GO:0032787); biological process:oxoacid metabolic process(GO:00434…	vvi01230:Biosynthesis of amino acids; vvi00030:Pentose phosphate pathway; vvi00052:Galactose metabolism; vvi01200:Carbon metabolism; vvi00010:Glycolysis / Gluconeogenesis; vvi00051:Fructose and mannose metabolism; vvi03018:RNA degradation
								LOC100855362	-5.00005896737629	0.00120211213250496	0.00379034854326847	DOWN	G-type lectin S-receptor-like serine/threonine-protein kinase RKS1%2C transcript variant X1			LOC100265313	4.71001899725593	2.85377119767464e-174	1.78068341031662e-172	UP	calcium-binding protein PBP1	molecular function:calcium ion binding(GO:0005509)		LOC100245071	1.6993757345523	3.3272548205343e-06	4.86807910088579e-05	UP	probable xyloglucan endotransglucosylase/hydrolase protein 33	biological process:cellular glucan metabolic process(GO:0006073); biological process:glucan metabolic process(GO:0044042); biological process:cellular polysaccharide metabolic process(GO:0044264); biological process:cellular carbohydrate metabolic process(GO:0044262); biological process:polysaccharide metabolic process(GO:0005976); biological process:carbohydrate metabolic process(GO:0005975); ce…										LOC100853379	3.19376097678958	1.36072163617141e-40	6.26607488202905e-39	UP	E3 ubiquitin-protein ligase RNF181%2C transcript variant X1
								LOC100265336	4.9958456631363	0.00440830167108689	0.0123466838667499	UP	short-chain dehydrogenase reductase 2a			LOC100855392	4.70562070768079	1.35702071148204e-29	2.06170145920176e-28	UP	cysteine-rich receptor-like protein kinase 25			LOC100250001	1.6951010340209	2.30200926293661e-16	1.28519178206133e-14	UP	GDSL esterase/lipase At5g22810	molecular function:hydrolase activity, acting on ester bonds(GO:0016788)										LOC104881673	3.17141962364625	7.304787504252e-05	0.000532721661532477	UP	uncharacterized LOC104881673
								LOC100251539	4.98920068480911	1.56313338193097e-51	4.17333778357771e-50	UP	cytochrome P450 CYP73A100	molecular function:heme binding(GO:0020037); molecular function:tetrapyrrole binding(GO:0046906); molecular function:iron ion binding(GO:0005506); molecular function:oxidoreductase activity, acting on paired donors, with incorporation or reduction of molecular oxygen(GO:0016705)	vvi00945:Stilbenoid, diarylheptanoid and gingerol biosynthesis; vvi00940:Phenylpropanoid biosynthesis; vvi00130:Ubiquinone and other terpenoid-quinone biosynthesis; vvi00941:Flavonoid biosynthesis	LOC100245996	4.70442427074018	0.00893018493302793	0.0242948657831336	UP	peroxidase 5	biological process:response to oxidative stress(GO:0006979); biological process:response to stress(GO:0006950); biological process:response to stimulus(GO:0050896); molecular function:heme binding(GO:0020037); molecular function:tetrapyrrole binding(GO:0046906); molecular function:oxidoreductase activity, acting on peroxide as acceptor(GO:0016684); molecular function:antioxidant activity(GO:00162…	vvi00940:Phenylpropanoid biosynthesis	LOC100248236	1.6944603121387	0.000244388155266899	0.00225818281067435	UP	LEAF RUST 10 DISEASE-RESISTANCE LOCUS RECEPTOR-LIKE PROTEIN KINASE-like 2.1	molecular function:pattern binding(GO:0001871); molecular function:polysaccharide binding(GO:0030247); molecular function:carbohydrate binding(GO:0030246)										LOC100250047	3.16788838930452	3.32303086604748e-20	8.24577302417056e-19	UP	probable WRKY transcription factor 72%2C transcript variant X1	molecular function:sequence-specific DNA binding(GO:0043565); molecular function:DNA binding transcription factor activity(GO:0003700); molecular function:transcription regulator activity(GO:0140110)
								LOC100854015	-4.97365871877083	0.0017978075190185	0.00546546535042311	DOWN	CASP-like protein 2B1			LOC104882680	4.702898933293	0.0069867768719433	0.0195472638550845	UP	uncharacterized LOC104882680			LOC100264844	1.69436520436984	3.72247925054015e-37	7.97771332715222e-35	UP	stilbene synthase 5		vvi00945:Stilbenoid, diarylheptanoid and gingerol biosynthesis									LOC104880337	3.16559523991148	1.52050393488854e-05	0.000124236141559119	UP	LRR receptor-like serine/threonine-protein kinase GSO1
								LOC100263621	4.96935101164869	4.04338396398801e-39	8.57470371434758e-38	UP	bifunctional nitrilase/nitrile hydratase NIT4B		vvi00460:Cyanoamino acid metabolism	LOC100854891	4.70269152961088	0	0	UP	uncharacterized LOC100854891			LOC100266656	1.68984918400043	1.56260772427374e-12	5.68327272855837e-11	UP	G-type lectin S-receptor-like serine/threonine-protein kinase LECRK2	biological process:multi-organism process(GO:0051704); biological process:reproduction(GO:0000003); biological process:reproductive process(GO:0022414); biological process:multicellular organismal process(GO:0032501); biological process:cell recognition(GO:0008037); biological process:pollination(GO:0009856); biological process:pollen-pistil interaction(GO:0009875); biological process:multi-multi…										LOC100251857	3.16128133760539	2.23671952279904e-254	7.26150993076707e-252	UP	epsin-3		vvi04144:Endocytosis
								LOC100250265	4.96385271263267	4.04287471127081e-05	0.000164930911516616	UP	60S ribosomal protein L7-3-like		vvi03010:Ribosome	LOC100267987	4.7007581571184	0	0	UP	E3 ubiquitin-protein ligase RGLG2%2C transcript variant X1			LOC100250961	-1.68947228158878	0.000158795760790968	0.00154312935559473	DOWN	protein NRT1/ PTR FAMILY 3.1	molecular function:transmembrane transporter activity(GO:0022857)										LOC100242786	3.15858763062048	0	0	UP	plasma membrane ATPase 4		vvi00190:Oxidative phosphorylation
								LOC100853424	4.96361181321729	0.00375050086444272	0.010667808344476	UP	laccase-15-like	molecular function:copper ion binding(GO:0005507)		STS	4.69111174466246	0	0	UP	stilbene synthase		vvi00945:Stilbenoid, diarylheptanoid and gingerol biosynthesis; vvi00945:Stilbenoid, diarylheptanoid and gingerol biosynthesis	LOC100240904	1.68945585749738	7.60497995738385e-07	1.2758826223116e-05	UP	phenylalanine ammonia-lyase-like		vvi00940:Phenylpropanoid biosynthesis; vvi00360:Phenylalanine metabolism									LOC100245416	3.15842334161233	2.04591563461883e-110	2.44493194151781e-108	UP	phytosulfokines 3
								LOC100249166	4.95972233802562	0	0	UP	NADP-dependent malic enzyme%2C transcript variant X1	molecular function:coenzyme binding(GO:0050662); molecular function:oxidoreductase activity, acting on CH-OH group of donors(GO:0016614); molecular function:oxidoreductase activity, acting on the CH-OH group of donors, NAD or NADP as acceptor(GO:0016616); molecular function:NAD binding(GO:0051287)	vvi01200:Carbon metabolism; vvi00710:Carbon fixation in photosynthetic organisms; vvi00620:Pyruvate metabolism	LOC100248401	4.68614623576062	0.00776729750331528	0.0214922617653438	UP	GDSL esterase/lipase At1g74460	molecular function:hydrolase activity, acting on ester bonds(GO:0016788)		LOC100249672	1.68902366032914	0.00100053236835451	0.00769649194661279	UP	protein FAF-like%2C chloroplastic											LOC104878456	3.15069312033259	0.0043334255195093	0.0206081044176078	UP	uncharacterized LOC104878456
								LOC100245996	4.95746502388279	0.00365645792791963	0.0104213771346976	UP	peroxidase 5	biological process:response to oxidative stress(GO:0006979); biological process:response to stress(GO:0006950); biological process:response to stimulus(GO:0050896); molecular function:heme binding(GO:0020037); molecular function:tetrapyrrole binding(GO:0046906); molecular function:antioxidant activity(GO:0016209); molecular function:peroxidase activity(GO:0004601); molecular function:oxidoreducta…	vvi00940:Phenylpropanoid biosynthesis	LOC104878343	4.68445058547346	0.000125241750746495	0.000499889022345751	UP	F-box protein SKIP23-like			LOC100241639	1.68522805636611	5.48596069128173e-06	7.67303035353938e-05	UP	exocyst complex component EXO70B1-like	biological process:exocytosis(GO:0006887); biological process:secretion by cell(GO:0032940); biological process:secretion(GO:0046903); biological process:vesicle-mediated transport(GO:0016192); cellular component:cell periphery(GO:0071944); cellular component:exocyst(GO:0000145); cellular component:cell cortex(GO:0005938); cellular component:cell cortex part(GO:0044448); cellular component:cytopl…										LOC100262692	3.14939438541118	5.59103397374451e-38	2.41480600387072e-36	UP	E3 ubiquitin-protein ligase PUB24	biological process:protein ubiquitination(GO:0016567); biological process:protein modification by small protein conjugation(GO:0032446); biological process:protein modification by small protein conjugation or removal(GO:0070647); molecular function:ubiquitin-protein transferase activity(GO:0004842); molecular function:ubiquitin-like protein transferase activity(GO:0019787)
								LOC100248428	4.95378284073149	0.00395944281614535	0.0111924407165053	UP	tubby-like protein 8			ACO2	4.68240360086316	0	0	UP	aconitase 2%2C mitochondrial		vvi00270:Cysteine and methionine metabolism	LOC100258609	-1.68512545325411	0.000411772680205822	0.00357293917683162	DOWN	probable inactive receptor kinase At4g23740%2C transcript variant X1											LOC100266562	3.14325820793105	1.75984246470145e-05	0.000142063702320429	UP	stilbene synthase 2		vvi00945:Stilbenoid, diarylheptanoid and gingerol biosynthesis
								LOC100243499	4.95133471684671	0.00372301648405864	0.010594129284574	UP	chlorophyllase-1	biological process:cofactor metabolic process(GO:0051186); biological process:heterocycle catabolic process(GO:0046700); biological process:aromatic compound catabolic process(GO:0019439); biological process:cellular nitrogen compound catabolic process(GO:0044270); biological process:organic cyclic compound catabolic process(GO:1901361); biological process:cellular catabolic process(GO:0044248); …	vvi00860:Porphyrin metabolism	LOC100262049	-4.67558025967481	0.000878076887926911	0.0030116457927821	DOWN	tryptophan aminotransferase-related protein 2	molecular function:lyase activity(GO:0016829)	vvi00380:Tryptophan metabolism	LOC100253412	-1.67630695053826	0.00164789685219432	0.0117636934674373	DOWN	UDP-glycosyltransferase 86A1%2C transcript variant X1	molecular function:transferase activity, transferring hexosyl groups(GO:0016758); molecular function:transferase activity, transferring glycosyl groups(GO:0016757)										LOC104877527	-3.14275115884411	0.00190338486788076	0.0101439217076469	DOWN	long-chain-alcohol oxidase FAO4A-like
								LOC100241119	4.94907388788791	4.26779583749191e-175	4.33332159176451e-173	UP	probable xyloglucan endotransglucosylase/hydrolase protein 23	biological process:cellular carbohydrate metabolic process(GO:0044262); biological process:cellular glucan metabolic process(GO:0006073); biological process:glucan metabolic process(GO:0044042); biological process:cellular polysaccharide metabolic process(GO:0044264); biological process:polysaccharide metabolic process(GO:0005976); biological process:carbohydrate metabolic process(GO:0005975); ce…	vvi04075:Plant hormone signal transduction	LOC100258852	4.67424582123476	0.00831415526127784	0.0228289629862889	UP	beta-galactosidase 13%2C transcript variant X1	molecular function:carbohydrate binding(GO:0030246)		LOC100267788	1.6754860060191	0.00490571421215227	0.0289963789924101	UP	salicylic acid-binding protein 2%2C transcript variant X2											LOC100244730	3.13917522820409	0.00152168217479856	0.00835188703378449	UP	TMV resistance protein N-like	biological process:cell communication(GO:0007154); biological process:signal transduction(GO:0007165); biological process:signaling(GO:0023052); biological process:cellular response to stimulus(GO:0051716); molecular function:ADP binding(GO:0043531)
								LOC100258837	4.9475014576686	0.00488576590947067	0.0135424566171237	UP	uncharacterized LOC100258837			LOC100266336	-4.67198149491944	7.04261235612563e-05	0.000292901472715832	DOWN	myb-related protein Myb4%2C transcript variant X1			LOC100247186	1.67295439425158	0.00668466994757389	0.0374037497824523	UP	protein DETOXIFICATION 27%2C transcript variant X1	biological process:drug transmembrane transport(GO:0006855); biological process:drug transport(GO:0015893); biological process:response to drug(GO:0042493); biological process:response to chemical(GO:0042221); molecular function:active transmembrane transporter activity(GO:0022804); molecular function:antiporter activity(GO:0015297); molecular function:secondary active transmembrane transporter a…										LOC100244031	3.13815869459144	7.35956332586368e-15	1.40960603760569e-13	UP	endochitinase EP3	biological process:cell wall organization or biogenesis(GO:0071554); biological process:aminoglycan metabolic process(GO:0006022); biological process:aminoglycan catabolic process(GO:0006026); biological process:chitin metabolic process(GO:0006030); biological process:chitin catabolic process(GO:0006032); biological process:amino sugar metabolic process(GO:0006040); biological process:cell wall m…	vvi00520:Amino sugar and nucleotide sugar metabolism
								LOC100249326	4.94735787111644	5.14344873398985e-05	0.000206353808317965	UP	protein DMR6-LIKE OXYGENASE 1			LOC100249695	4.66874124524587	0	0	UP	protein TIFY 5A			LOC100263547	-1.67292966574851	0.000135972374008261	0.00135367901416516	DOWN	uncharacterized LOC100263547											LOC100253096	3.13614197678326	6.38861600376335e-71	4.99774502559463e-69	UP	uncharacterized LOC100253096
								LOC100853590	4.94601127150338	2.43435658921271e-89	1.15972286420693e-87	UP	stilbene synthase 4-like		vvi00945:Stilbenoid, diarylheptanoid and gingerol biosynthesis	LOC100247370	4.65876522846344	0.00266165777187871	0.00826849501024702	UP	ethylene-responsive transcription factor ERF017	molecular function:DNA binding transcription factor activity(GO:0003700); molecular function:transcription regulator activity(GO:0140110)		LOC100264391	1.66376807777683	1.15208707414665e-13	4.80381746335081e-12	UP	probable receptor-like protein kinase At1g11050%2C transcript variant X1											LOC100256410	3.12959781096687	1.53337364538481e-08	1.8617497756369e-07	UP	polygalacturonase QRT3
								LOC100262748	4.93994996092135	0.00486049882396832	0.0134742785930859	UP	microtubule-associated protein RP/EB family member 1C	molecular function:microtubule binding(GO:0008017); molecular function:tubulin binding(GO:0015631); molecular function:cytoskeletal protein binding(GO:0008092)		LOC100244342	4.65643129596854	0.0101240898249604	0.0271412335814599	UP	-	molecular function:heme binding(GO:0020037); molecular function:tetrapyrrole binding(GO:0046906); molecular function:oxidoreductase activity, acting on paired donors, with incorporation or reduction of molecular oxygen(GO:0016705); molecular function:iron ion binding(GO:0005506)		LOC100246695	1.65793966744067	4.70545476172101e-12	1.64534068168178e-10	UP	dirigent protein 22											LOC100261179	3.12709681611766	2.65881425005268e-13	4.61184708608871e-12	UP	probable flavin-containing monooxygenase 1	molecular function:oxidoreductase activity, acting on paired donors, with incorporation or reduction of molecular oxygen(GO:0016705); molecular function:coenzyme binding(GO:0050662); molecular function:flavin adenine dinucleotide binding(GO:0050660); molecular function:NADP binding(GO:0050661); molecular function:monooxygenase activity(GO:0004497); molecular function:N,N-dimethylaniline monooxyge…	vvi00430:Taurine and hypotaurine metabolism
								LOC100245282	-4.93568652464109	0.000374427815374863	0.00130075977195373	DOWN	uncharacterized LOC100245282%2C transcript variant X1			LOC100251624	4.6529724802781	8.34251632911004e-73	2.38738714136271e-71	UP	F-box/kelch protein			LOC100255801	1.65391932743157	3.96826728954758e-05	0.000456385085677858	UP	cysteine-rich repeat secretory protein 55											LOC104878967	3.11548002032554	0.0057138660770453	0.026108467584979	UP	putative disease resistance protein RGA3	molecular function:ADP binding(GO:0043531)
								LOC100248873	4.92850817342817	1.10810858147993e-54	3.12446212090778e-53	UP	probable carboxylesterase 15			LOC109122560	-4.65261231134368	0.00482447225072663	0.0140485988017449	DOWN	uncharacterized LOC109122560			LOC100257175	1.65236198739495	0.00296783036208974	0.0190689319622214	UP	receptor like protein kinase S.2											LOC100250551	3.11048865440596	5.5220229340293e-23	1.54323507506394e-21	UP	E3 ubiquitin-protein ligase PUB23	biological process:protein ubiquitination(GO:0016567); biological process:protein modification by small protein conjugation(GO:0032446); biological process:protein modification by small protein conjugation or removal(GO:0070647); molecular function:ubiquitin-protein transferase activity(GO:0004842); molecular function:ubiquitin-like protein transferase activity(GO:0019787)
								LOC100245833	4.92814248244838	0.00601440136240757	0.0163132116823855	UP	U-box domain-containing protein 6%2C transcript variant X1			LOC100250031	4.64857696414396	1.53221778257298e-165	9.06184685090406e-164	UP	arabinogalactan peptide 20			MYB60	1.65148629098115	0.000783401390158911	0.00626312599569083	UP	R2R3 MYB60 transcription factor											LOC100256965	3.10967613870329	1.08199599918996e-11	1.67138779288035e-10	UP	abscisic acid receptor PYL4		vvi04016:MAPK signaling pathway - plant; vvi04075:Plant hormone signal transduction
								LOC100260129	4.92613408548092	1.11055746992828e-45	2.65793421136168e-44	UP	uncharacterized LOC100260129	molecular function:calcium ion binding(GO:0005509)		LOC104878263	4.63148086512315	3.4849950326189e-14	3.12561928112335e-13	UP	cysteine-rich repeat secretory protein 38-like			LOC100262668	1.65096916570489	0.00541390279081745	0.031468211293025	UP	probable beta-D-xylosidase 7	biological process:carbohydrate metabolic process(GO:0005975); molecular function:hydrolase activity, hydrolyzing O-glycosyl compounds(GO:0004553); molecular function:hydrolase activity, acting on glycosyl bonds(GO:0016798)										LOC100241161	3.10593611565674	0	0	UP	pleiotropic drug resistance protein 1-like	molecular function:ATPase activity(GO:0016887); molecular function:pyrophosphatase activity(GO:0016462); molecular function:hydrolase activity, acting on acid anhydrides, in phosphorus-containing anhydrides(GO:0016818); molecular function:hydrolase activity, acting on acid anhydrides(GO:0016817); molecular function:nucleoside-triphosphatase activity(GO:0017111)	vvi02010:ABC transporters
								LOC109123048	4.92051763154415	1.85266987652236e-233	2.60462064318919e-231	UP	probable WRKY transcription factor 26	molecular function:DNA binding transcription factor activity(GO:0003700); molecular function:sequence-specific DNA binding(GO:0043565); molecular function:transcription regulator activity(GO:0140110)	vvi04626:Plant-pathogen interaction; vvi04016:MAPK signaling pathway - plant	UFGT	4.62684470729947	0.00228792294536838	0.00721169035664236	UP	anthocyanidin 3-O-glucosyltransferase 2	molecular function:transferase activity, transferring hexosyl groups(GO:0016758); molecular function:transferase activity, transferring glycosyl groups(GO:0016757)		LOC100243667	1.64598649352387	0.00414566520158493	0.0251912357112163	UP	axial regulator YABBY 1%2C transcript variant X1	biological process:multicellular organismal process(GO:0032501); biological process:multicellular organism development(GO:0007275); biological process:developmental process(GO:0032502); biological process:anatomical structure development(GO:0048856)										LOC104880184	3.1020834464044	1.0284968108523e-05	8.6057084959587e-05	UP	uncharacterized LOC104880184%2C transcript variant X1	molecular function:coenzyme binding(GO:0050662); molecular function:flavin adenine dinucleotide binding(GO:0050660); molecular function:oxidoreductase activity, acting on CH-OH group of donors(GO:0016614)
								LOC100262247	4.918122456498	2.10746663197671e-08	1.26662209773572e-07	UP	peroxidase N1	biological process:response to oxidative stress(GO:0006979); biological process:response to stress(GO:0006950); biological process:response to stimulus(GO:0050896); molecular function:heme binding(GO:0020037); molecular function:tetrapyrrole binding(GO:0046906); molecular function:antioxidant activity(GO:0016209); molecular function:peroxidase activity(GO:0004601); molecular function:oxidoreducta…	vvi00940:Phenylpropanoid biosynthesis	LOC100255574	4.60126600293707	0.00489665704527539	0.0142344194830886	UP	cell wall / vacuolar inhibitor of fructosidase 2	molecular function:enzyme inhibitor activity(GO:0004857); molecular function:molecular function regulator(GO:0098772); molecular function:enzyme regulator activity(GO:0030234)		LOC100265773	1.64404354583818	0.00446042047450078	0.0267531268363753	UP	homeobox-leucine zipper protein HOX11	cellular component:nucleus(GO:0005634); cellular component:intracellular membrane-bounded organelle(GO:0043231); cellular component:membrane-bounded organelle(GO:0043227); molecular function:sequence-specific DNA binding(GO:0043565); molecular function:DNA binding transcription factor activity(GO:0003700); molecular function:transcription regulator activity(GO:0140110)										LOC100252216	3.07226539949588	0.0114459628039563	0.0468198045901437	UP	uncharacterized LOC100252216	biological process:lipid metabolic process(GO:0006629)
								LOC100243965	4.91150029271588	1.96509090840621e-114	1.1971572006848e-112	UP	probable galacturonosyltransferase-like 10	molecular function:transferase activity, transferring glycosyl groups(GO:0016757)		LOC100266290	4.60017698559371	2.86240119907099e-20	3.27930567466841e-19	UP	laccase-14	molecular function:copper ion binding(GO:0005507)		LOC100266747	1.64404292628012	2.88407822730921e-09	7.00153022515224e-08	UP	probable xyloglucan endotransglucosylase/hydrolase protein 23	biological process:cellular glucan metabolic process(GO:0006073); biological process:glucan metabolic process(GO:0044042); biological process:cellular polysaccharide metabolic process(GO:0044264); biological process:cellular carbohydrate metabolic process(GO:0044262); biological process:polysaccharide metabolic process(GO:0005976); biological process:carbohydrate metabolic process(GO:0005975); ce…	vvi04075:Plant hormone signal transduction									LOC100245371	3.06901951705907	0	0	UP	2%2C3-bisphosphoglycerate-dependent phosphoglycerate mutase%2C transcript variant X1		vvi01230:Biosynthesis of amino acids; vvi00260:Glycine, serine and threonine metabolism; vvi01200:Carbon metabolism; vvi00010:Glycolysis / Gluconeogenesis
								LOC100264870	4.9090247872321	4.44807877239028e-05	0.000180436189750069	UP	heat stress transcription factor A-6b	cellular component:nucleus(GO:0005634); cellular component:intracellular membrane-bounded organelle(GO:0043231); cellular component:membrane-bounded organelle(GO:0043227); molecular function:DNA binding transcription factor activity(GO:0003700); molecular function:sequence-specific DNA binding(GO:0043565); molecular function:transcription regulator activity(GO:0140110)		LOC100261661	4.598463517483	3.36055591008926e-296	3.96351345603822e-294	UP	stilbene synthase 1		vvi00945:Stilbenoid, diarylheptanoid and gingerol biosynthesis	LOC100255129	1.64120469799853	0.00523630697994903	0.0306055232895496	UP	mannan endo-1%2C4-beta-mannosidase 5	biological process:carbohydrate metabolic process(GO:0005975); molecular function:hydrolase activity, hydrolyzing O-glycosyl compounds(GO:0004553); molecular function:hydrolase activity, acting on glycosyl bonds(GO:0016798)	vvi00051:Fructose and mannose metabolism									LOC100247135	-3.06865274651624	5.24698167402982e-05	0.000392948696764425	DOWN	inactive TPR repeat-containing thioredoxin TTL3%2C transcript variant X1	biological process:cellular homeostasis(GO:0019725); biological process:homeostatic process(GO:0042592); biological process:regulation of biological quality(GO:0065008); biological process:cell redox homeostasis(GO:0045454)
								LOC100246342	4.90728618963603	2.26669313281505e-08	1.35745006678921e-07	UP	PI-PLC X domain-containing protein At5g67130	biological process:lipid metabolic process(GO:0006629); molecular function:phosphoric diester hydrolase activity(GO:0008081); molecular function:hydrolase activity, acting on ester bonds(GO:0016788); molecular function:phosphoric ester hydrolase activity(GO:0042578)		LOC100266664	4.595102344973	0.00219948894524318	0.00695788719980492	UP	probable calcium-binding protein CML31	molecular function:calcium ion binding(GO:0005509)	vvi04626:Plant-pathogen interaction	LOC100266039	1.63788287321337	8.22410989773988e-23	7.62394113357458e-21	UP	GABA transporter 1											LOC100249330	3.06601703480741	7.65519981081442e-10	1.03696548758591e-08	UP	calmodulin-like protein 8%2C transcript variant X1	molecular function:calcium ion binding(GO:0005509)	vvi04016:MAPK signaling pathway - plant; vvi04626:Plant-pathogen interaction; vvi04070:Phosphatidylinositol signaling system
[truncated: 2,717 more rows]

## Sheet: Table S3
Table S3: Differentially expressed genes (DEGs) profiles of selected key genes involved in cell-wall modification and degradation across the six comparison groups (VIC-1, VIC-2, VIC-3, FRA-1, FRA-2, FRA-3) after A. carbonarius inoculation
[truncated: 116 more rows]

[truncated: 7 more sheets: Table S4, Table S5, Table S6, Table S7, Table S8, Table S9, Table S10]
